# Supplementary material for: Mining synergistic genes for nutrient utilization and disease resistance in maize based on co-expression network and consensus QTLs
Source: Front Plant Sci. 2022 Oct 28;13:1013598. doi: 10.3389/fpls.2022.1013598 (PMC9650340; doi:10.3389/fpls.2022.1013598)
Supplement: Supplementary file 1 [file DataSheet_1.xlsx]

## Sheet: Supplementary Table 1
Supplementary Table 1. Full-strength nutrient solution and low nitrogen nutrient solution
Classification	Chemical Reagent	Dosage (g)/L	Dilution Ratio
macroelement	CaCl2	55.5	250
	KNO3	60.7/0.607	250
	KH2PO4	13.609	250
	MgSO47H2O	49.3	250
	NaFeEDTA	4.2105	250
microelement	H3BO3	2.86	250
	MnCl24H2O	1.81	1000
	ZnSO47H2O	0.22	1000
	CuSO45H2O	0.08	1000
	(NH4)6Mo7O24	0.02	1000

## Sheet: Supplementary Table 2
Supplementary Table 2. Full-strength nutrient solution and low phosphorus nutrient solution
Classification	Chemical Reagent	Dosage (g)/L	Dilution Ratio
macroelement	Ca(NO3)24H2O	94.5	250
	KNO3	60.7	250
	NH4H2PO4	11.5/0	250
	MgSO47H2O	49.3	250
	NaFeEDTA	4.2105	250
microelement	H3BO3	2.86	250
	MnCl24H2O	1.81	1000
	ZnSO47H2O	0.22	1000
	CuSO45H2O	0.08	1000
	(NH4)6Mo7O24	0.02	1000

## Sheet: Supplementary Table 3
Supplementary Table 3. List of primers used for qRT-PCR analysis.
Gene Name	Primer Name	Primer Sequence	Temperature (℃)
Zm00001d009866	866-DL-F	CAGTTGTAGTGGTTCTCT	60
Zm00001d009866	866-DL-R	GCATATAATAGTCGGTCAT
Zm00001d009903	903-DL-F	CACCTCCTCAACCTACTC	60
Zm00001d009903	903-DL-R	CTCTTCTCGTCGTCGTTC
Zm00001d009824	824-DL-F	CTTGGGTCTGTTTGGAATA	60
Zm00001d009824	824-DL-R	GCTGGCATTATCACTACT
Zm00001d009941	941-DL-F	AAGAAGGTGAAGGATGGA	60
Zm00001d009941	941-DL-R	GCTTGGTGACATACATTAGA
Zm00001d020644	644-DL-F	TCCAGTCATACAGAATCC	60
Zm00001d020644	644-DL-R	ATAATACTCTACCTCCATCAT
Zm00001d038432	432-DL-F	TAGCCCGGTGATGGGTATGA	57
Zm00001d038432	432-DL-R	TGCATCCTCTTGGTGACCTC
Zm00001d047747	747-DL-F	TAAAGGGTGTCAGTGTCAAG	60
Zm00001d047747	747-DL-R	GCAGGTTCTTCTCAGTAGTC
GAPDH	135-F	ACTTCGGCATTGTTGAGG	60
GAPDH	135-R	AAGTCGGTAGAAACCAGAT
Myosin	136-F	CAAGGAGAGACTCTGTGAGCTTCA	60
Myosin	136-R	AGAAGGCCGTACAGGATCTTACC

## Sheet: Supplementary Table 4
Supplementary Table 4. References about the transcriptome of nitrogen and phosphorus nutrition
Species	Tratis	Article Title	Accession	Reference
maize	Low nitrogen	A RNA-Seq analysis of the response of photosynthetic system to low nitrogen supply in maize leaf	Available online: http://www.ncbi.nlm.nih.gov/sra under accession number GSE107562	Mu et al., 2017
maize	Low nitrogen	Genome-wide identification and functional prediction of nitrogen-responsive intergenic and intronic long non-coding RNAs in maize (Zea mays L.)	Available online: http://www.ncbi.nlm.nih.gov/sra under accession number SRP059655	Lv et al., 2016
maize	Low nitrogen	Transcriptomic and genome-wide association study reveal long noncoding RNAs responding to nitrogen deficiency in maize	Available online: http://www.ncbi.nlm.nih.gov/sra under accession number PRJNA661965 and PRJNA662035	Ma et al., 2021
maize	Low nitrogen	Root type specific reprogramming of maize pericycle transcriptomes by local high nitrate results in disparate lateral root branching patterns	Available online: http://www.ncbi.nlm.nih.gov/sra under accession number SRP062897	Yu et al., 2016
maize	Low nitrogen	Comparative RNA-Seq analysis reveals that regulatory network of maize root development controls the expression of genes in response to N stress	Available online: http://www.ncbi.nlm.nih.gov/sra under accession number PRJNA304223	He et al., 2016
maize	Low nitrogen	Transcriptome sequencing reveals the roles of transcription factors in modulating genotype by nitrogen interaction in maize	Available online: http://www.ncbi.nlm.nih.gov/sra under accession number SRP052559	Chen et al., 2105
Arabidopsis thaliana	Low nitrogen	Shoot-to-root mobile CEPD-like 2 integrates shoot nitrogen status to systemically regulate nitrate uptake in Arabidopsis	Available online: http://www.ncbi.nlm.nih.gov/sra under accession number SRP231423 and https://www.ncbi.nlm.nih.gov/geo/ under accession number GSE140834	Ota et al., 2020
Arabidopsis thaliana	Low nitrogen	Temporal transcriptional logic of dynamic regulatory networks underlying nitrogen signaling and use in plants	Available online: https://www.ncbi.nlm.nih.gov/geo/ under accession number GSE97500	Varala et al., 2018
Arabidopsis thaliana	Low nitrogen	Integrated RNA-seq and sRNA-seq analysis identifies novel nitrate-responsive genes in Arabidopsis thaliana roots	Available online: https://www.ncbi.nlm.nih.gov/geo/ under accession number GSE44062	Vidal et al., 2013
Rice	Low nitrogen	Transcriptome analysis of nitrogen-starvation-responsive genes in rice	Available online: http://www.ncbi.nlm.nih.gov/sra under accession number SRP045923	Yang et al., 2015
Rice	Low nitrogen	Transcriptome analysis of two rice varieties contrasting for nitrogen use efficiency under chronic N starvation reveals differences in chloroplast and starch metabolism-related genes	Available online: http://www.ncbi.nlm.nih.gov/sra under accession number SRP131558	Sinha et al., 2018
Rice	Low nitrogen	Transcriptomic and physiological analyses of rice seedlings under different nitrogen supplies provide insight into the regulation involved in axillary bud outgrowth	Available online: http://www.ncbi.nlm.nih.gov/sra under accession number PRJNA627316	Wang et al., 2020
Wheat	Low nitrogen	Transcriptome differences in response mechanisms to low-nitrogen stress in two wheat varieties	Available online: http://www.ncbi.nlm.nih.gov/sra under accession number PRJNA773211	Yan et al., 2021
Wheat	Low nitrogen	Transcriptomic response of durum wheat to nitrogen starvation	Available online: http://www.ncbi.nlm.nih.gov/sra under accession number SRR5079759–SRR5079782	Curci et al., 2017
Maize	Low phosphorus	Root type and soil phosphate determine the taxonomic landscape of colonizing fungi and the transcriptome of field-grown maize roots	Available online: http://www.ncbi.nlm.nih.gov/sra under accession number SRP095256	Yu et al., 2018
Maize	Low phosphorus	Combined transcriptome and proteome analysis of maize (Zea mays L.) reveals a complementary profile in response to phosphate deficiency	Available online: http://www.ncbi.nlm.nih.gov/sra under accession number PRJNA753159	Nie et al., 2021
Arabidopsis thaliana	Low phosphorus	Complementary proteome and transcriptome profiling in phosphate deficient Arabidopsis roots reveals multiple levels of gene regulation	Available online: http://www.ncbi.nlm.nih.gov/sra under accession number SRA050356.1	Lan et al., 2012
Arabidopsis thaliana	Low phosphorus	The effects of soil phosphorus content on plant microbiota are driven by the plant phosphate starvation response	Available online: http://www.ncbi.nlm.nih.gov/sra under accession number PRJNA531340	Finkel et al., 2019
Arabidopsis thaliana	Low phosphorus	Role of cis‐zeatin in root responses to phosphate starvation	Available online: https://www.ncbi.nlm.nih.gov/geo/ under accession number GSE131056	Silva‐Navas et al., 2019
Arabidopsis thaliana	Low phosphorus	Systematic characterization of novel lncRNAs responding to phosphate starvation in Arabidopsis thaliana	Available online: https://www.ncbi.nlm.nih.gov/geo/ under accession number GSE76577	Yuan et al., 2016
Rice	Low phosphorus	Root transcriptomes of two acidic soil adapted Indica rice genotypes suggest diverse and complex mechanism of low phosphorus tolerance	Available online: http://www.ncbi.nlm.nih.gov/sra under accession number SRP058964	Tyagi et al., 2017
Rice	Low phosphorus	Spatio-temporal transcript profiling of rice roots and shoots in response to phosphate starvation and recovery	Available online: http://www.ncbi.nlm.nih.gov/sra under accession number SRA097415	Secco et al., 2013
Wheat	Low phosphorus	Characterisation of the wheat (Triticum aestivum L.) transcriptome by de novo assembly for the discovery of phosphate starvation-responsive genes: gene expression in Pi-stressed wheat	Available online: https://www.ddbj.nig.ac.jp/dra/index-e.html under accession number DRA000737	Oono et al., 2013
Reference
Chen, Q., Liu, Z., Wang, B., Wang, X., Lai, J., Tian, F. 2015. Transcriptome sequencing reveals the roles of transcription factors in modulating genotype by nitrogen interaction in maize. Plant cell reports. 34, 1761-1771.doi:10.1007/s00299-015-1822-9
Curci, P.L., Aiese Cigliano, R., Zuluaga, D.L., Janni, M., Sanseverino, W., Sonnante, G. 2017. Transcriptomic response of durum wheat to nitrogen starvation. Scientific reports. 7, 1-14. doi:10.1038/s41598-017-01377-0
Finkel, O.M., Salas-González, I., Castrillo, G., Spaepen, S., Law, T.F., Teixeira, P.J.P.L., et al. 2019. The effects of soil phosphorus content on plant microbiota are driven by the plant phosphate starvation response. PLoS Biology. 17, e3000534. doi:10.1371/journal.pbio.3000534
He, X., Ma, H., Zhao, X., Nie, S., Li, Y., Zhang, Z., et al. 2016. Comparative RNA-Seq analysis reveals that regulatory network of maize root development controls the expression of genes in response to N stress. PloS one. 11, e0151697. doi:10.1371/journal.pone.0151697
Lan, P., Li, W., Schmidt, W. 2012. Complementary proteome and transcriptome profiling in phosphate-deficient Arabidopsis roots reveals multiple levels of gene regulation. Molecular & Cellular Proteomics. 11, 1156-1166. doi:10.1074/mcp.M112.020461
Lv, Y., Liang, Z., Ge, M., Qi, W., Zhang, T., Lin, F., et al. (2016). Genome-wide identification and functional prediction of nitrogen-responsive intergenic and intronic long non-coding RNAs in maize (Zea mays L.). BMC genomics. 17, 1-15. doi:10.1186/s12864-016-2650-1
Ma, P., Zhang, X., Luo, B., Chen, Z., He, X., Zhang, H., et al. (2021). Transcriptomic and genome-wide association study reveal long noncoding RNAs responding to nitrogen deficiency in maize. BMC plant biology. 21, 1-19. doi:10.1186/s12870-021-02847-4
Mu, X., Chen, Q., Chen, F., Yuan L., Mi G. (2017). A RNA-Seq analysis of the response of photosynthetic system to low nitrogen supply in maize leaf. International journal of molecular sciences. 18:2624. doi:10.3390/ijms18122624
Nie, Z., Luo, B., Zhang, X., Wu, L., Liu, D., Guo, J., et al. 2021. Combined transcriptome and proteome analysis of maize (Zea mays L.) reveals a complementary profile in response to phosphate deficiency. Current Issues in Molecular Biology. 43, 1142-1155. doi:10.3390/cimb43020081
Oono, Y., Kobayashi, F., Kawahara, Y., Yazawa, T., Handa, H., Itoh, T., et al. 2013. Characterisation of the wheat (Triticum aestivum L.) transcriptome by de novo assembly for the discovery of phosphate starvation-responsive genes: gene expression in Pi-stressed wheat. BMC genomics. 14, 1-14. doi:10.1186/1471-2164-14-77
Ota, R., Ohkubo, Y., Yamashita, Y., Ogawa-Ohnishi, M., Matsubayashi, Y. 2020. Shoot-to-root mobile CEPD-like 2 integrates shoot nitrogen status to systemically regulate nitrate uptake in Arabidopsis. Nature communications. 11, 1-9. doi:10.1038/s41467-020-14440-8
Secco, D., Jabnoune, M., Walker, H., Shou, H., Wu, P., Poirier, Y., et al. 2013. Spatio-temporal transcript profiling of rice roots and shoots in response to phosphate starvation and recovery. The Plant Cell. 25, 4285-4304. doi:10.1105/tpc.113.117325
Silva‐Navas, J., Conesa, C. M., Saez, A., Navarro‐Neila, S., Garcia‐Mina, J. M., Zamarreño, A. M., et al. 2019. Role of cis‐zeatin in root responses to phosphate starvation. New Phytologist. 224, 242-257. doi:10.1111/nph.16020
Sinha, S.K., Sevanthi V, A.M., Chaudhary, S., Tyagi, P., Venkadesan, S., Rani, M., et al. 2018. Transcriptome analysis of two rice varieties contrasting for nitrogen use efficiency under chronic N starvation reveals differences in chloroplast and starch metabolism-related genes. Genes, 9: 206. doi:10.3390/genes9040206
Tyagi, W., Rai, M. 2017. Root transcriptomes of two acidic soil adapted Indica rice genotypes suggest diverse and complex mechanism of low phosphorus tolerance. Protoplasma. 254, 725-736. doi:10.1007/s00709-016-0986-7
Varala, K., Marshall-Colón, A., Cirrone, J., Brooks, M.D., Pasquino, A.V., Léran, S., et al. 2018. Temporal transcriptional logic of dynamic regulatory networks underlying nitrogen signaling and use in plants. Proceedings of the National Academy of Sciences. 115, 6494-6499. doi:10.1073/pnas.1721487115
Vidal, E.A., Moyano, T.C., Krouk, G., Katari, M.S., Tanurdzic, M., McCombie, W.R., et al. 2013. Integrated RNA-seq and sRNA-seq analysis identifies novel nitrate-responsive genes in Arabidopsis thaliana roots. BMC genomics. 14, 1-15. doi:10.1186/1471-2164-14-701
Wang, R., Qian, J., Fang, Z., Tang J. 2020. Transcriptomic and physiological analyses of rice seedlings under different nitrogen supplies provide insight into the regulation involved in axillary bud outgrowth. BMC plant biology. 20, 1-20. doi:10.1186/s12870-020-02409-0
Yan, H., Shi, H., Hu, C., Luo, M., Xu, C., Wang, S., et al. 2021. Transcriptome differences in response mechanisms to low-nitrogen stress in two wheat varieties. International journal of molecular sciences. 22, 12278. doi:10.3390/ijms222212278
Yang, W., Yoon, J., Choi, H., Fan, Y., Chen, R., An, G. 2015. Transcriptome analysis of nitrogen-starvation-responsive genes in rice. BMC plant biology. 15, 1-12. doi:10.1186/s12870-015-0425-5
Yu, P., Baldauf, J.A., Lithio, A., Marcon, C., Nettleton, Dan., Li, C., et al. 2016. Root type-specific reprogramming of maize pericycle transcriptomes by local high nitrate results in disparate lateral root branching patterns. Plant Physiology. 170, 1783-1798. doi:10.1104/pp.15.01885
Yu, P., Wang, C., Baldauf, J.A., Tai, H., Gutjahr, C., Hochholdinger, F., et al. 2018. Root type and soil phosphate determine the taxonomic landscape of colonizing fungi and the transcriptome of field‐grown maize roots. New Phytologist. 217, 1240-1253. doi:10.1111/nph.14893
Yuan, J., Zhang, Y., Dong, J., Sun, Y., Lim, B.L., Liu, D., Lu, Z.J. 2016. Systematic characterization of novel lncRNAs responding to phosphate starvation in Arabidopsis thaliana. BMC genomics. 17, 1-16. doi:10.1186/s12864-016-2929-2

## Sheet: Supplementary Table 5
Supplementary Table 5. References about the transcriptome of diseases treatment
Species	Tratis	Article Title	Accession	Reference
Maize	Maize Iranian mosaic virus	Changes in maize transcriptome in response to maize Iranian mosaic virus infection	Available online: http://www.ncbi.nlm.nih.gov/sra under accession number SAMN08237478 –SAMN08237483	Ghorbani et al., 2018
Maize	Rice black-streaked dwarf virus	Combined small RNA and gene expression analysis revealed roles of mirnas in maize response to rice black-streaked dwarf virus infection	Available online: http://www.ncbi.nlm.nih.gov/sra under accession number SRR6829172-SRR6829175	Li et al., 2018
Maize	Rice black-streaked dwarf virus	Dual transcriptome analysis reveals insights into the response to Rice black-streaked dwarf virus in maize	Available online: http://www.ncbi.nlm.nih.gov/sra under accession number SRR2758148-SRR2758177	Zhou et al., 2016
Maize	Grey leaf spot	RNA-Seq analysis of resistant and susceptible sub-tropical maize lines reveals a role for kauralexins in resistance to grey leaf spot disease, caused by Cercospora zeina	Available online: https://www.ncbi.nlm.nih.gov/geo/ under accession number GSE99005	Meyer et al., 2017
Maize	Northern corn leaf spot	Transcriptome analysis of maize leaf systemic symptom infected by Bipolaris zeicola	Available online: http://www.ncbi.nlm.nih.gov/sra under accession number SRA197274	Liu et al., 2015
Maize	Fusarium graminearumis	Transcriptome analysis of maize resistance to Fusarium graminearum	Available online: http://www.ncbi.nlm.nih.gov/sra under accession number PRJNA308408	Liu et al., 2016
Maize	Gray leaf spot	Transcriptome analysis reveals the molecular mechanisms of the defense response to gray leaf spot disease in maize	Available online: http://www.ncbi.nlm.nih.gov/sra under accession number SRP133661	Yu et al., 2018
Maize	Gibberella ear rot	Transcriptome profiling of two maize inbreds with distinct responses to Gibberella ear rot disease to identify candidate resistance genes	Available online: https://www.ncbi.nlm.nih.gov/geo/ under accession number GSE92448	Kebede et al., 2018
Rice	Magnaporthe oryzae	Comparative analysis of the root transcriptomes of cultivated and wild rice varieties in response to Magnaporthe oryzae infection revealed both common and species-specific pathogen responses	Available online: http://www.ncbi.nlm.nih.gov/sra under accession number SRP111367	Tian et al., 2018
Rice	Magnaporthe oryzae	Comparative study of the mycorrhizal root transcriptomes of wild and cultivated rice in response to the pathogen Magnaporthe oryzae	Available online: http://www.ncbi.nlm.nih.gov/sra under accession number SRP150958	Tian et al., 2019
Rice	Rice sheath blight	Comparative transcriptome analyses of gene expression changes triggered by Rhizoctonia solani AG1 IA infection in resistant and susceptible rice varieties	Available online: http://www.ncbi.nlm.nih.gov/sra under accession number SRP113646	Zhang et al., 2017
Rice	Rice Stripe Virus	Comparative Transcriptome Analysis of Two Rice Varieties in Response to Rice Stripe Virus and Small Brown Planthoppers during Early Interaction	Available online: http://www.ncbi.nlm.nih.gov/sra under accession number SRP028592	Zhang et al., 2013
Rice	Bacterial blight	Comparative transcriptome profiling of a rice line carrying Xa39 and its parents triggered by Xanthomonas oryzae pv. oryzae provides novel insights into the broad-spectrum hypersensitive response	Available online: https://www.ncbi.nlm.nih.gov/geo/ under accession number GSE62488	Zhang et al., 2015
Rice	Bacterial blight	Comparative transcriptome profiling of rice near-isogenic line carrying Xa23 under infection of Xanthomonas oryzae pv.oryzae	Available online: http://www.ncbi.nlm.nih.gov/sra under accession number SRP132257	Tariq et al., 2018
Rice	Xanthomonas oryzae pv. Oryzae	RNA-Seq analysis of gene expression changes triggered by Xanthomonas oryzae pv. oryzae in a susceptible rice genotype	Available online: http://www.ncbi.nlm.nih.gov/sra under accession number SAMN11081413	Tariq et al., 2019
Rice	Rice sheath blight	Comprehensive analysis of microRNA-Seq and target mRNAs of rice sheath blight pathogen provides new insights into pathogenic regulatory mechanisms	Available online: https://www.ncbi.nlm.nih.gov/geo/ under accession number GSE68236	Lin et al., 2016
Rice	Rice blast	Large-scale rewiring of innate immunity circuitry and microRNA regulation during initial rice blast infection	Available online: https://www.ncbi.nlm.nih.gov/geo/ under accession number GSE77333	Li et al., 2016a
Rice	Rice black-streaked dwarf virus	Transcriptional changes of rice in response to rice black-streaked dwarf virus	Available online: http://www.ncbi.nlm.nih.gov/sra under accession number SRP102118	Ahmed et al., 2017
Rice	Bacterial blight	Transcriptome analysis of a rice cultivar reveals the differentially expressed genes in response to wild and mutant strains of Xanthomonas oryzae pv. Oryzae	Available online: http://www.ncbi.nlm.nih.gov/sra under accession number SRP154928	Wang et al., 2019
Wheat	Powdery mildew	Transcriptome analysis of genes related to resistance against powdery mildew in wheat-Thinopyrum alien addition disomic line germplasm SN6306	Available online: http://www.ncbi.nlm.nih.gov/sra under accession number SRR3342517	Li et al., 2016b
Wheat	Gaeumannomyces graminis var. Tritici	Comparative transcriptome profiling of the early infection of wheat roots by Gaeumannomyces graminis var. tritici	Available online: http://www.ncbi.nlm.nih.gov/sra under accession number SRP050157	Yang et al., 2015
Wheat	Stripe rust;Powdery mildew	Large-scale transcriptome comparison reveals distinct gene activations in wheat responding to stripe rust and powdery mildew	Available online: http://www.ncbi.nlm.nih.gov/sra under accession number PRJNA243835	Zhang et al., 2014
Wheat	Gaeumannomyces graminis var. Tritici	Transcriptional profiling reveals no response of fungal pathogens to the durable, quantitative Lr34 disease resistance gene of wheat	Available online: https://www.ncbi.nlm.nih.gov/geo/ under accession number GSE100904	Sucher et al., 2018
Wheat	Powdery mildew	Transcriptome comparison of susceptible and resistant wheat in response to powdery mildew infection	Available online: https://www.ncbi.nlm.nih.gov/geo/ under accession number GSE27339	Xin et al., 2012
Wheat	Fusarium head blight	Transcriptome dynamics associated with resistance and susceptibility against fusarium head blight in four wheat genotypes	Available online: https://www.ncbi.nlm.nih.gov/geo/ under accession number GSE113128	Pan et al., 2018
Wheat	Leaf rust	Comparative temporal transcriptome profiling of wheat near isogenic line carrying Lr57 under compatible and incompatible interactions	Available online: http://www.ncbi.nlm.nih.gov/sra under accession number SRP078210	Yadav et al., 2016
Wheat	ObjectivesTan spot	Transcriptomic changes in wheat during tan spot (Pyrenophora tritici-repentis) disease	Available online: http://www.ncbi.nlm.nih.gov/sra under accession number PRJNA529906	Andersen et al., 2019
Reference
Ahmed, M.M.S., Ji, W., Wang, M., Bian, S., Xu, M., Wang, W., et al. 2017. Transcriptional changes of rice in response to rice black-streaked dwarf virus. Gene. 628, 38-47. doi:10.1016/j.gene.2017.07.015
Andersen, E.J., Ali, S., Nepal, M.P. Transcriptomic changes in wheat during tan spot (Pyrenophora tritici-repentis) disease. BMC Research Notes. 12, 1-3. doi:10.1186/s13104-019-4517-4
Ghorbani, A., Izadpanah, K., Dietzgen, R.G. 2018. Changes in maize transcriptome in response to maize Iranian mosaic virus infection. Plos one. 13, e0194592. doi:10.1371/journal.pone.0194592
Kebede, A.Z., Johnston, A., Schneiderman, D., Bosnich, W., Harris, L.J. 2018. Transcriptome profiling of two maize inbreds with distinct responses to Gibberella ear rot disease to identify candidate resistance genes. BMC genomics. 19, 1-12. doi:10.1186/s12864-018-4513-4
Li, A., Li, G., Zhao, Y., Meng, Z., Zhao, M., Li, C., et al. 2018. Combined small RNA and gene expression analysis revealed roles of miRNAs in maize response to rice black-streaked dwarf virus infection. Scientific reports. 8,1-14. doi:10.1038/s41598-018-31919-z
Li, Q., Niu, Z., Bao, Y., Tian, Q., Wang, H., Kong, L., Feng, D. 2016b. Transcriptome analysis of genes related to resistance against powdery mildew in wheat-Thinopyrum alien addition disomic line germplasm SN6306. Gene. 590, 5-17. doi:10.1016/j.gene.2016.06.005
Li, Z.Y., Xia, J., Chen, Z., Yu, Y., Li, Q.F., Zhang, Y.C., et al. 2016a. Large-scale rewiring of innate immunity circuitry and microRNA regulation during initial rice blast infection. Scientific reports. 6, 1-10. doi:10.1038/srep2549
Lin, R., He, L., He, J., Qin, P., Wang, Y., Deng, Q., et al. 2016. Comprehensive analysis of microRNA-Seq and target mRNAs of rice sheath blight pathogen provides new insights into pathogenic regulatory mechanisms. DNA Research. 23, 415-425. doi:10.1093/dnares/dsw024
Liu, M., Gao, J., Yin, F., Gong, G., Qin, C., Ye, K., et al. 2015. Transcriptome analysis of maize leaf systemic symptom infected by Bipolaris zeicola. PLoS One. 10, e0119858. doi:10.1371/journal.pone.0119858
Liu, Y., Guo, Y., Ma, C., Zhang, D., Wang, C., Yang, Q. 2016. Transcriptome analysis of maize resistance to Fusarium graminearum. BMC genomics. 17, 1-13. doi:10.1186/s12864-016-2780-5
Meyer, J., Berger, D.K., Christensen, S.A., Murray, S.L. 2017. RNA-Seq analysis of resistant and susceptible sub-tropical maize lines reveals a role for kauralexins in resistance to grey leaf spot disease, caused by Cercospora zeina. BMC plant biology. 17, 1-20. doi:10.1186/s12870-017-1137-9
Pan, Y., Liu, Z., Rocheleau, H., Fauteux, F., Wang, Y., McCartney, C., et al. 2018. Transcriptome dynamics associated with resistance and susceptibility against fusarium head blight in four wheat genotypes. BMC genomics. 19, 1-26. doi:10.1186/s12864-018-5012-3
Sucher, J., Menardo, F., Praz, C.R., Boni, R., Krattinger, S.G., Keller, B. 2018. Transcriptional profiling reveals no response of fungal pathogens to the durable, quantitative Lr34 disease resistance gene of wheat. Plant Pathology. 67, 792-798. doi:10.1111/ppa.12797
Tariq, R., Wang, C., Qin, T., Xu, F., Tang, Y., Gao, Y., et al. 2018. Comparative transcriptome profiling of rice near-isogenic line carrying Xa23 under infection of Xanthomonas oryzae pv. oryzae. International Journal of Molecular Sciences. 19, 717. doi:10.3390/ijms19030717
Tariq, R., Ji, Z., Wang, C., Tang, Y., Zou, L., Sun, H., et al. 2019. RNA-Seq analysis of gene expression changes triggered by Xanthomonas oryzae pv. oryzae in a susceptible rice genotype. Rice. 12, 1-14. doi:10.1186/s12284-019-0301-2
Tian, L., Chang, C., Ma, L., Nasir, F., Zhang, J., Li, W., et al. 2019. Comparative study of the mycorrhizal root transcriptomes of wild and cultivated rice in response to the pathogen Magnaporthe oryzae. Rice. 12, 1-19. doi:10.1186/s12284-019-0287-9
Tian, L., Shi, S., Nasir, F., Chang, C., Li, W., Tran, L.P., et al. 2018. Comparative analysis of the root transcriptomes of cultivated and wild rice varieties in response to Magnaporthe oryzae infection revealed both common and species-specific pathogen responses. 2018. 11, 1-15. doi:10.1186/s12284-018-0211-8
Wang, C., Tariq, R., Ji, Z., Wei, Z., Zheng, K., Mishra, R., et al. 2019. Transcriptome analysis of a rice cultivar reveals the differentially expressed genes in response to wild and mutant strains of Xanthomonas oryzae pv. oryzae. Scientific reports. 9, 1-13. doi:10.1038/s41598-019-39928-2
Xin, M., Wang, X., Peng, H., Yao, Y., Xie, C., Han, Y., et al. 2012. Transcriptome comparison of susceptible and resistant wheat in response to powdery mildew infection. Genomics, proteomics & bioinformatics. 2012. 10, 94-106. doi:10.1016/j.gpb.2012.05.002
Yadav, I.S., Sharma, A., Kaur, S., Nahar, N., Bhardwaj, S.C., Sharma, T.R., et al. 2016. Comparative temporal transcriptome profiling of wheat near isogenic line carrying Lr57 under compatible and incompatible interactions. Frontiers in Plant Science. 2016, 7, 1943. doi:10.3389/fpls.2016.01943
Yang, L., Xie, L., Xue, B., Goodwin, P.H., Quan, X., Zheng, C., et al. 2015. Comparative transcriptome profiling of the early infection of wheat roots by Gaeumannomyces graminis var. tritici. PLoS One. 10, e0120691. doi:10.1371/journal.pone.0120691
Yu, Y., Shi, J., Li, X., Liu, J., Geng, Q., Shi, H., et al. 2018. Transcriptome analysis reveals the molecular mechanisms of the defense response to gray leaf spot disease in maize. BMC genomics. 19, 1-17. doi:10.1186/s12864-018-5072-4
Zhang, F., Huang, L.Y., Ali, J., Cruz, C.V., Zhuo, D., Du, Z., et al. 2015. Comparative transcriptome profiling of a rice line carrying Xa39 and its parents triggered by Xanthomonas oryzae pv. oryzae provides novel insights into the broad-spectrum hypersensitive response. BMC genomics. 16, 1-14. doi:10.1186/s12864-015-1329-3
Zhang, H., Yang, Y., Wang, C., Liu, M., Li, H., Fu, Y., et al. 2014. Large-scale transcriptome comparison reveals distinct gene activations in wheat responding to stripe rust and powdery mildew. BMC genomics. 15, 1-14. doi:10.1186/1471-2164-15-898
Zhang, J., Chen, L., Fu, C., Wang, L., Liu, H., Cheng, Y., et al. 2017. Comparative transcriptome analyses of gene expression changes triggered by Rhizoctonia solani AG1 IA infection in resistant and susceptible rice varieties. Frontiers in plant science. 8, 1422. doi:10.3389/fpls.2017.01422
Zheng, W., Ma, L., Zhao, J., Li, Z., Sun, F., Lu, X. 2013. Comparative transcriptome analysis of two rice varieties in response to rice stripe virus and small brown planthoppers during early interaction. PLoS One. 8, e82126. doi:10.1371/journal.pone.0082126
Zhou, Y., Xu, Z., Duan, C., Chen, Y., Meng, Q., Wu, J., et al. 2016. Dual transcriptome analysis reveals insights into the response to Rice black-streaked dwarf virus in maize. Journal of Experimental Botany. 67, 4593-4609. doi:10.1093/jxb/erw244

## Sheet: Supplementary Table 6
Supplementary Table 6. Details of quantitative trait loci related to nitrogen and phosphorus nutrition and disease stress in meta analysis
Population Parental lines	Population size	Tratis	QTL number	Mapping method	Map length(cM)	Marker number	Reference
Mo17/Huangzao4	239	Low nitrogen	7	CIM	1421.5	100	Liu et al., 2010a
Mo17/Huangzao4	239	Low nitrogen	4	CIM	1421.5	100	Liu et al., 2010b
Ye478/Wu312	218	Low nitrogen	27	CIM	2084.1	662	Cai et al., 2012a
Ye478/Wu312	218	Low nitrogen	41	CIM	2084.1	662	Cai et al., 2012b
Mo17/Huangzao4	239	Low nitrogen	10	CIM	1421.5	100	Zheng et al., 2013a
F2/I0	99	Low nitrogen	9	SIM	1813	152	Hirel et al., 2001
F2/I0	99	Low nitrogen	15	SIM	1813	143	Coque et al., 2006
Xu178/HuangC	203	Low nitrogen	6	CIM	2101.1	199	Liu et al., 2007
Xu178/HuangC	203	Low nitrogen	11	CIM	2101.1	199	Liu et al., 2009
Mo17/Huangzao4	239	Low nitrogen	3	CIM	1421.5	100	Zhang et al., 2010
Mo17/Huangzao4	239	Low nitrogen	5	CIM	1421.5	100	Liu et al., 2010c
Mo17/Huangzao4	239	Low nitrogen	1	CIM	1421.5	100	Liu et al., 2010d
Mo17/Huangzao4	239	Low nitrogen	3	CIM	1421.5	100	Liu et al., 2010e
Mo17/Huangzao4	239	Low nitrogen	4	CIM	1421.5	100	Liu et al., 2011
Mo17/Huangzao4	239	Low nitrogen	2	CIM	1421.5	100	Zheng et al., 2011
Mo17/Huangzao4	239	Low nitrogen	2	CIM	1421.5	100	Zheng et al., 2012
Mo17/Huangzao4	239	Low nitrogen	9	CIM	1421.5	100	Zheng et al., 2013a
Mo17/Huangzao4	239	Low nitrogen	7	CIM	1421.5	100	Zheng et al., 2013b
Xu178/K12	150	Low nitrogen	8	CIM	2101.1	199	Lan et al., 2017
081/YE107	241	Low phosphorus	2	CIM	1681.3	275	Chen et al., 2009
5003(1007)/178	210	Low phosphorus	32	CIM	1755.1	207	Li et al., 2010
Ye478/Wu312	218	Low phosphorus	26	CIM	2084.1	662	Cai et al., 2012a
Ye478/Wu312	218	Low phosphorus	22	CIM	2084.1	662	Cai et al., 2012b
178/9782	262	Low phosphorus	15	CIM	1500.33	165	Unpublished
178/9782	220	Low phosphorus	19	CIM	1500.33	165	Su et al., 2013
082/YE107	182	Low phosphorus	6	CIM	1224.52	249	Qiu et al., 2013
178/9782	262	Low phosphorus	8	CIM	1500.33	165	Ren et al., 2015
081/YE107	180	Low phosphorus	18	CIM	1224.52	249	Qiu et al., 2014
AM293/lv958	248	CLB	2	CIM	1362.38	107	Zhang et al., 2020
CM139/NAI116	177	SDM/RDM	5	CIM	1681.5	89	Nair et al., 2005
(CML270/478)/CML270	322	MSB	18	CIM	1939	125	Yang et al., 2005
80007/80044	205	MRDD	5	CIM	919.87	173	Shang et al., 2011
QR-001/QS-001	281	MRDD	4	CIM	1343.2	109	Lan et al., 2015
BT-1/Xi502	210	FRE	3	CIM	1820.8	178	Chen et al., 2012
CML444/ SC Malawi	145	GLS	35	CIM	1862	167	Berger et al., 2014
MAI105/CM500-19	185	SDM	2	CIM	1210.3	87	Lohithaswa et al., 2015
Yml32/dYe478	204	GLS	5	CIM	3614.3	167	Liu et al., 2016
Ye478/CML171	215	FER	2	CIM	1396.3	148	Zheng et al., 2019
RIL: recombinant inbred line; CIM:composite interval mapping; SIM: simple interval mapping; SDM: sorghum downy mildew; RDM: trichoderma rajasthan; MSB: corn sheath blight; MRDD: maize rough dwarf disease; GLS: gray spot disease; FER: ear rot; CLB: corn leaf blight
Reference
Berger, D.K., Carstens, M., Korsman, J.N., Middleton, F., Kloppers, F.J., Tongoona, P., Myburg, A.A. 2014. Mapping QTL conferring resistance in maize to gray leaf spot disease caused by Cercospora zeina. BMC genetics. 15, 1-12. doi:10.1186/1471-2156-15-60
Cai, H., Chu, Q., Gu, R., Yuan, L., Liu, J., Zhang, X., et al. 2012b. Identification of QTLs for plant height, ear height and grain yield in maize (Zea mays L.) in response to nitrogen and phosphorus supply. Plant breeding. 131, 502-510. doi:10.1111/j.1439-0523.2012.01963.x
Cai, H., Chu, Q., Yuan, L., Liu, J., Chen, X., Chen, F., et al. 2012a. Identification of quantitative trait loci for leaf area and chlorophyll content in maize (Zea mays) under low nitrogen and low phosphorus supply. Molecular breeding. 30, 251-266. doi:10.1007/s11032-011-9615-5
Chen, J., Ding, J., Li, H., Li, Z., Sun, X., Li, J., Wu, J., et al. 2012. Detection and verification of quantitative trait loci for resistance to Fusarium ear rot in maize. Molecular Breeding. 30, 1649-1656. doi:10.1007/s11032-012-9748-1
Chen, J., Xu, L., Cai, Y., Xu, J. 2009. Identification of QTLs for phosphorus utilization efficiency in maize (Zea mays L.) across P levels. Euphytica. 167, 245-252. doi:10.1007/s10681-009-9883-x
Coque, M., Gallais, A. 2006. Genomic regions involved in response to grain yield selection at high and low nitrogen fertilization in maize. Theoretical and Applied Genetics. 112, 1205-1220. doi:10.1007/s00122-006-0222-5
Hirel, B., Bertin, P., Quilleré, I., Bourdoncle, W., Attagnant, C., Dellay, C., et al. 2001. Towards a better understanding of the genetic and physiological basis for nitrogen use efficiency in maize. Plant physiology. 125, 1258-1270. doi:10.1104/pp.125.3.1258
Lan, J., Gong, Y., Song, C. 2015. Preliminary QTL analysis on resistance of maize combination QR-001/QS-001 to rough dwarf disease. Shangdong Agricultural Sciences (in Chinese). 2015, 90-95. doi:10.14083/j.issn.1001-4942.2015.02.051
Lan, T., Cui, T., He, K., Chang, L., Liu, J. 2017. QTL mapping of kernel quality traits under different nitrogen treatments in maize. Journal of Maize Sciences (in Chinese). 25, 6-11. doi:10.13597/j.cnki.maize.science.20170202
Li, M., Guo, X., Zhang, M., Wang, X., Zhang, G., Tian, Y., et al. 2010. Mapping QTLs for grain yield and yield components under high and low phosphorus treatments in maize (Zea mays L.). Plant Science. 178, 454-462. doi:10.1016/j.plantsci.2010.02.019
Liu, L., Zhang, Y.D., Li, H.Y., Bi, Y.Q., Yu, L.J., Fan, X.M., Kang, M.S. 2016. QTL mapping for gray leaf spot resistance in a tropical maize population. Plant Disease. 100, 304-312. doi:10.1094/PDIS-08-14-0825-RE
Liu, X., He, S., Zheng, Z., Tan, Z., Liu, D. 2010d. Identification of the quantitative trait loci for grain rate in maize. African Journal of Biotechnology. 9, 8007-8012. doi:10.5897/AJB10.1062
Liu, X.H., He, S.L., Zheng, Z.P., Huang, Y.B., Pu, Q.B. 2010e. Identification of the qtls for grain yield using ril population under different nitrogen regimes in maize. African Journal of Agricultural Research. 5, 2002-2007. doi:10.1021/jf1012242
Liu, X.H., He, S.L., Zheng, Z.P., Huang, Y.B., Tan, Z.B., Wu, X. 2010a. QTL identification for row number per ear and grain number per row in maize. Maydica. 55, 127-133. doi:10.3198/jpr2009.06.0350crmp
Liu, X.H., He, S.L., Zheng, Z.P., Tan, Z.B., Li, Z., He, C. 2011. Genetic loci mapping associated with maize kernel number per ear based on a recombinant inbred line population grown under different nitrogen regimes. Genet Mol Res. 10, 3267-3274. doi:10.4238/2011.december.22.5
Liu, X.H., Zheng, Z.P., Tan, Z.B., Li, Z., He, C. 2010b. Quantitative trait locus (QTL) mapping for 100-kernel weight of maize (Zea mays L.) under different nitrogen regimes. African Journal of Biotechnology. 9, 8283-8289. doi:10.5897/AJB10.525
Liu, X.H., Zheng, Z.P., Tan, Z.B., Li, Z., He, C. 2010c. Genetic analysis of two new quantitative trait loci for ear weight in maize inbred line Huangzao4. Genetics and Molecular Research. 9, 2140-2147. doi:10.4238/vol9-4gmr858
Liu, Z., Tang, J., Wang, C., Tian, G., Wei, X., Hu, Y., et al. 2007. QTL analysis of plant height under N-stress and N-input at different stages in maize. ACTA AGRONOMICA SINICA (in Chinese). 033, 782-789. doi:10.3321/j.issn:0496-3490.2007.05.014
Liu, Z., Wang, Y., Tian, G., Wang, C., Hu, Y., Tang, J. 2009. Effect and QTL analysis of nutrient traits of maize kernel under N-input and no N-input conditions. Plant Nutrition and Fertilizer Science (in Chinese). 2009, 778-785. doi:10.3321/j.issn:1008-505X.2009.04.007
Lohithaswa, H.C., Jyothi, K., Sunil Kumar, K.R., Hittalmani, S. 2015. Identification and introgression of QTLs implicated in resistance to sorghum downy mildew (Peronosclerospora sorghi (Weston and Uppal) CG Shaw) in maize through marker-assisted selection. Journal of genetics. 94, 741-748. doi:10.1007/s12041-015-0590-1
Nair, S.K., Prasanna, B.M., Garg, A., Rathore, R.S., Setty, T.A.S., Singh, N.N. 2005. Identification and validation of QTLs conferring resistance to sorghum downy mildew (Peronosclerospora sorghi) and Rajasthan downy mildew (P. heteropogoni) in maize. Theoretical and applied genetics. 110, 1384-1392. doi:10.1007/s00122-005-1936-5
Qiu, H., Liu, C., Yu, T., Mei, X., Wang, G., Wang, J., Cai, Y. 2014. Identification of QTL for acid phosphatase activity in root and rhizosphere soil of maize under low phosphorus stress. Euphytica. 197, 133-143. doi:10.1007/s10681-013-1058-0
Qiu, H., Mei, X., Liu, C., Wang, J., Wang, G., Wang, X., Cai, Y. 2013. Fine mapping of quantitative trait loci for acid phosphatase activity in maize leaf under low phosphorus stress. Molecular breeding. 32, 629-639. doi:10.1007/s11032-013-9895-z
Ren, Z., Su, S., Zhang, S., Liu, H., Luo, B., Liu, D., et al. 2015. Characterization and QTL mapping of yield trait under two phosphorus regimes in maize. ACTA AGRICULTURAL BOREALI-SINICA (in Chinese). 30, 9-14. doi:10.7668/hbnxb.2015.01.002
Shang, W., Zhang, Y., Wei, H., Kong, X., Jiang, F., Liu, B. 2011. SSR linkage map construction and QTL identification for resistance gene of MRDV in maize. Shangdong Agricultural Sciences (in Chinese). 12, 1-6. doi:10.3969/j.issn.1001-4942.2011.12.001
Su, S., Xu, G., Liu, D., Wu, L., Zhang, X., Ren, Z., et .al. 2013. QTL mapping for root traits of maize seedling grown at two phosphorus levels. Journal of maize sciences (in Chinese). 21, 33-37. doi:10.3969/j.issn.1005-0906.2013.04.008
Yang, H., Yang, J., Rong, T., Tan, J., Qiu, Z. 2005. QTL mapping of resistance to sheath blight in maize (Zea mays L.). Chinese Science Bulletin. 50, 782-787. doi:10.1007/BF03183679
Zhang, H., Zheng, Z., Liu, X., Li, Z., Li, R. 2010. Qtl mapping for ear length and ear diameter under different nitrogen regimes in maize. African journal of agricultural research. 5, 626-630. doi:10.1016/S1671-2927(09)60135-8
Zhang, M., Wang, P., Lu, S., Zhang, Z., Qu, J., Guan, S. 2020. QTL mapping of genes resistant to northern corn leaf blight in corn. Journal of Jilin Agricultural University (in Chinese). 42, 605-611. doi: 10.13327/j.jjlau.2020.3740
Zheng, D., Zou, C., Tan, H., Zhai, R., Mo, R., Huang, A., et al. 2019. QTL mapping for resistance to Fusarium ear rot in maize. Guangdong Agricultural Sciences (in Chinese). 46, 104-110. doi:10.16768/j.issn.1004-874X.2019.08
Zheng, Z.P., Liu, X.H. 2013a. Genetic analysis of agronomic traits associated with plant architecture by QTL mapping in maize. Genet Mol Res. 12, 1243-1253. doi:10.4238/2013.April.17.3
Zheng, Z.P., Liu, X.H. 2013b. QTL identification of ear leaf morphometric traits under different nitrogen regimes in maize. Genetics and Molecular Research. 12, 4342-4351. doi:10.4238/2013.February.28.12
Zheng, Z.P., Liu, X.H., Huang, Y.B., Wu, X., He, C., Li, Z. 2012. QTLs for days to silking in a recombinant inbred line maize population subjected to high and low nitrogen regimes. Genetics and Molecular Research. 11, 790-798. doi:10.4238/2012.April.3.1
Zheng, Z.P., Liu, X.H., Wu, X., Zhang, Y.S., He, C. 2011. Genetic loci mapping for ear axis weight using recombinant inbred line (RIL) population under different nitrogen regimes in maize. African Journal of Biotechnology. 10, 8255-8259. doi:10.5897/AJB11.859

## Sheet: Supplementary Table 7
Supplementary Table 7. Details of quantitative trait loci related to normal conditions
Population Parental lines	Population type/size	Tratis	QTL number	Mapping method	Map length(cM)	Marker number	Reference
Ye478/Dan340	397	PH、EH	19	CIM	1478.7	150	Yang et al., 2008
5Mo17/5D07	110	STARCH	17	CIM	1607.7	68	Li et al., 2019
B73/Zheng58	165	OIL、PRO	19	CIM	1531.14	393	Yang et al., 2016
CY5/YL106	144	LA、LS	17	CIM	1153.39	212	Chen et al., 2015
Ye478/Wu312	218	GY、KW	16	CIM	2084	184	Gu et al., 2015
T4/T19	232	ELR	4	CIM	868.7	250	Zhang et al., 2014a
Y114/Y115	189	GY	25	CIM	1164.6	193	Wang. 2012
Zheng58/Yu87-1//PH6WC/zi330	228	LO、LA	28	CIM	1387.2	225	Zhang et al., 2014b
Mus/Mos	189	Tassel Color	7	CIM	1298.07	175	Yuan et al., 2013
JB/Y53	211	PH、EH	17	CIM	1735	154	Tang et al., 213
V671/Mc	270	KL、KW、KT、HKW	31	CIM	1351.7	270	Liu et al., 2014
T14/T4	330	LA、LO	21	CIM	1260	192	Liu et al., 2012
zheng58/chang7-2	231	EW、GW、HKW、ED	83	CIM	2245.1	140	Guo et al., 2011
Huang4/178	197	PH、EH、LO、SD、TBN	11	CIM	804.9	91	Xu et al., 2009
Ye478/Dan340	397	KRN	7	CIM	1478	150	Lu et al., 2011
Lu9kuan/Dan340	220	ED、ERN、RKN、HKW	33	CIM	1575.1	170	Li et al., 2007
R08/A318	331	SD	3	CIM	2076.7	137	Lan et al., 2007
LR15/L478	220	PH、EH	14	CIM	1163.9	103	Zhang et al., 2006
(IHO*B73)/B73	150	TBA、TTL、CPL、TBN	44	CIM	1133	102	Upadyayula et al., 2006
Mo17/huangzao4	239	ER、GY	25	CIM	1364.3	98	Zheng. 2004
F2/I0	99	GY、KW、KN	20	SIM	1001	143	Coque et al., 2006
Xu178/HuangC	203	PH	8	CIM	2101.1	199	Liu et al., 2007
Xu178/HuangC	203	OIL、PRO	13	CIM	2101.1	199	Liu et al., 2009
Mo17/Huangzao4	239	EL、ED	4	CIM	1421.5	100	Zhang et al., 2010
Mo17/Huangzao4	239	EW	1	CIM	1421.5	100	Liu et al., 2010a
Mo17/Huangzao4	239	GY	2	CIM	1421.5	100	Liu et al., 2010b
Mo17/Huangzao4	239	KW	4	CIM	1421.5	100	Liu et al., 2010c
Mo17/Huangzao4	239	KW	1	CIM	1421.5	100	Zheng et al., 2011
Mo17/Huangzao4	239	DTS	3	CIM	1421.5	100	Zheng et al., 2012
Mo17/Huangzao4	239	ELL、ELA、ELW	9	CIM	1421.5	100	Zheng et al., 2013
CML444/CML494	150	GY	4	CIM	622.7	209	Ribeiro et al., 2018
081/Ye107	241	PH、RBW、RRW	30	CIM	1681.3	275	Chen et al., 2008
081/Ye107	241	RSR、SPUE、WPUE	6	CIM	1681.3	275	Chen et al., 2009
178/5003	210	GY、HKW、EL、ER	35	CIM	1755.1	207	Li et al., 2010
Ye478/Wu312	218	PH、EH、GY	32	CIM	2084.1	662	Cai et al., 2012b
Ye478/Wu312	218	LA、LL、LW、GY	29	CIM	2084.1	662	Cai et al., 2012a
178/9782	262	CHL	4	CIM	1500.3	165	Unpublished
CHL: chlorophyll; CPL: central spike length; DTS: silking stage; ED: ear diameter; EH: ear height; EL: ear length; ELA: leaf area; ELL: ear leaf length; ELR: ear leaf area; ELW: ear leaf width; EW: ear weight; GW: grain weight; GY:Grant Yield; HKW: 100 kernel weight; KL: grain length; KN: number of grains per row; KRN: number of grain rows; KT: grain thickness; KW: grain width; LA:leaf angle; LL:…
Reference
Cai, H., Chu, Q., Gu, R., Yuan, L., Liu, J., Zhang, X., et al. 2012b. Identification of QTLs for plant height, ear height and grain yield in maize (Zea mays L.) in response to nitrogen and phosphorus supply. Plant breeding. 131, 502-510. doi:10.1111/j.1439-0523.2012.01963.x
Cai, H., Chu, Q., Yuan, L., Liu, J., Chen, X., Chen, F., et al. 2012a. Identification of quantitative trait loci for leaf area and chlorophyll content in maize (Zea mays) under low nitrogen and low phosphorus supply. Molecular breeding. 30, 251-266. doi:10.1007/s11032-011-9615-5
Chen, J., Xu, L., Cai, Y., Xu, J. 2008. QTL mapping of phosphorus efficiency and relative biologic characteristics in maize (Zea mays L.) at two sites. Plant and Soil, 313, 251-266. doi:10.1007/s11104-008-9698-x
Chen, J., Xu, L., Cai, Y., Xu, J. 2009. Identification of QTLs for phosphorus utilization efficiency in maize (Zea mays L.) across P levels. Euphytica. 167, 245-252. doi:10.1007/s10681-009-9883-x
Chen, X., Xu, D., Liu, Z., Yu, T., Mei, X., Cai, Y. 2015. Identification of QTL for leaf angle and leaf space above ear position across different environments and generations in maize (Zea mays L.). Euphytica. 204, 395-405. doi:doi.org/10.1007/s10681-015-1351-1
Coque, M., Gallais, A. 2006. Genomic regions involved in response to grain yield selection at high and low nitrogen fertilization in maize. Theoretical and Applied Genetics. 112, 1205-1220. doi:10.1007/s00122-006-0222-5
Gu, R., Chen, F., Liu, B., Wang, X., Liu, J., Li, P., et al. 2015. Comprehensive phenotypic analysis and quantitative trait locus identification for grain mineral concentration, content, and yield in maize (Zea mays L.). Theoretical and applied genetics. 128, 1777-1789. doi:10.1007/s00122-015-2546-5
Guo, J., Chen, Z., Liu, Z., Wang, B., Song, W., Li, W., et al. 2011. Identification of genetic factors affecting plant density response through QTL mapping of yield component traits in maize (Zea mays L.). Euphytica. 182, 409-422. doi:10.1007/s10681-011-0517-8
Lan, H., Li, X., Wang, F., Gao, S., Cao, M., Tang, Q., et al. 2007. QTL mapping of seed dormancy in maize (Zea mays L.). ACTA AGRONOMICA SINICA (in Chinese). 33, 1474-1478. doi:10.3321/j.issn:0496-3490.2007.09.013
Li, M., Guo, X., Zhang, M., Wang, X., Zhang, G., Tian, Y., et al. 2010. Mapping QTLs for grain yield and yield components under high and low phosphorus treatments in maize (Zea mays L.). Plant Science. 178, 454-462. doi:10.1016/j.plantsci.2010.02.019
Li, X., Wu, H., Zhang, J., Han, X., Jia, E., Guan, S., et al. 2019. Analysis of QTL mapping on maize starch. Journal of Maize Sciences (in Chinese). 27, 46-51. doi:10.16768/j.issn.1004-874X.2019.08
Li, Y.L., Niu, S.Z., Dong, Y.B., Cui, D.Q., Wang, Y.Z., Liu, Y.Y., et al. 2007. Identification of trait-improving quantitative trait loci for grain yield components from a dent corn inbred line in an advanced backcross BC2F2 population and comparison with its F2: 3 population in popcorn. Theoretical and Applied Genetics. 115, 129-140. doi:10.1007/s00122-007-0549-6
Liu, P., Jiang, F., Wang, H., Wang, X. 2012. QTL mapping for leaf angle and leaf orientation in corn. Acta Agriculturae Nucleatae Sinica (in Chinese). 26, 231-237. doi:10.11869/hnxb.2012.02.0231
Liu, X.H., He, S.L., Zheng, Z.P., Huang, Y.B., Pu, Q.B. 2010b. Identification of the qtls for grain yield using ril population under different nitrogen regimes in maize. African Journal of Agricultural Research. 5, 2002-2007. doi:10.1021/jf1012242
Liu, X.H., Zheng, Z.P., Tan, Z.B., Li, Z., He, C. 2010a. Genetic analysis of two new quantitative trait loci for ear weight in maize inbred line Huangzao4. Genetics and Molecular Research. 9, 2140-2147. doi:10.4238/vol9-4gmr858
Liu, X.H., Zheng, Z.P., Tan, Z.B., Li, Z., He, C. 2010c. Quantitative trait locus (QTL) mapping for 100-kernel weight of maize (Zea mays L.) under different nitrogen regimes. African Journal of Biotechnology. 9, 8283-8289. doi:10.5897/AJB10.525
Liu, Y., Wang, L., Sun, C., Zhang, Z., Zheng, Y., Qiu, F. 2014. Genetic analysis and major QTL detection for maize kernel size and weight in multi-environments. Theoretical and applied genetics. 127, 1019-1037. doi:10.1007/s00122-014-2276-0
Liu, Z., Tang, J., Wang, C., Tian, G., Wei, X., Hu, Y., et al. 2007. QTL analysis of plant height under N-stress and N-input at different stages in maize. ACTA AGRONOMICA SINICA (in Chinese). 033, 782-789. doi:10.3321/j.issn:0496-3490.2007.05.014
Liu, Z., Wang, Y., Tian, G., Wang, C., Hu, Y., Tang, J. 2009. Effect and QTL analysis of nutrient traits of maize kernel under N-input and no N-input conditions. Plant Nutrition and Fertilizer Science (in Chinese). 2009, 778-785. doi:10.3321/j.issn:1008-505X.2009.04.007
Lu, M., Xie, C. X., Li, X. H., Hao, Z.F., Li, M.S., Weng, J.F., Zhang, S.H. 2011. Mapping of quantitative trait loci for kernel row number in maize across seven environments. Molecular Breeding. 28, 143-152. doi:10.1007/s11032-010-9468-3
Ribeiro, P.F., Badu-Apraku, B., Gracen, V.E., Danquah, E.Y., Garcia-Oliveira, A.L., Asante, M.D., et al. 2018. Identification of quantitative trait loci for grain yield and other traits in tropical maize under high and low soil-nitrogen environments. Crop Science. 58, 321-331. doi:10.2135/cropsci2017.02.0117
Tang, Z., Yang, Z., Hu, Z., Zhang, D., Lu, X., Jia, B., et al. 2013. Cytonuclear epistatic quantitative trait locus mapping for plant height and ear height in maize. Molecular breeding. 31, 1-14. doi:10.1007/s11032-012-9762-3
Upadyayula, N., Wassom, J., Bohn, M.O., Rocheford, T.R. 2006. Quantitative trait loci analysis of phenotypic traits and principal components of maize tassel inflorescence architecture. Theoretical and Applied Genetics. 113, 1395-1407. doi:10.1007/s00122-006-0359-2
Wang H. 2012. QTL analysis for photosynthesis and yield related traits in maize (Zea mayL.). Unpublished data (in Chinese). doi:10.7666/d.y2086407
Xu, D., Cai, Y., Lv, X., Dai, G., Wang, G., Wang, J., et al. 2009. QTL mapping for plant-tape traits in maize. Journal of maize sciences (in Chinese). 17, 27-31. doi:CNKI:SUN:YMKX.0.2009-06-010
Yang, X.J., Lu, M., Zhang, S.H., Zhou, F., Qu, Y.Y., Xie, C.X. 2008. QTL mapping of plant height and ear position in maize (Zea mays L.). Hereditas. 30, 1477-1486. doi:10.3724/sp.j.1005.2008.01477
Yang, Z., Li, X., Zhang, N., Zhang, Y.N., Jiang, H.W., Gao, J. 2016. Detection of quantitative trait loci for kernel oil and protein concentration in a B73 and Zheng58 maize cross. Genet Mol Res. 15, 10-4238. doi:10.4238/gmr.15038951
Yuan, W., Qin, H., Wang, X., Wang, G., Wang, J., Liu, Z., et al. 2013. Identification of QTL for tassel color in maize. Journal of Plant Genetic Resources (in Chinese). 14, 289-297. doi:10.3969/j.issn.1672-1810.2013.02.016
Zhang, H., Zheng, Z., Liu, X., Li, Z., Li, R. 2010. Qtl mapping for ear length and ear diameter under different nitrogen regimes in maize. African journal of agricultural research. 5, 626-630. doi:10.1016/S1671-2927(09)60135-8
Zhang, Z., Liu, P., Jiang, F., Chen, Q., Zhang, Y., Wang, X., et al. 2014b. QTL mapping for leaf angle and leaf orientation in maize using a four-way cross population. Journal of China Agricultural University (in Chinese). 19, 7-16. doi:10.11841/j.issn.1007-4333.2014.04.02
Zhang, Z.L., Feng, J., Liu, P.F., Chen, Q.C., Zhang, Y., Wang, X.M. 2014a. QTL mapping of ear leaf area in sweet corn. Hubei Agricultural Sciences (in Chinese). 7, 1502-1505. doi:10.3969/j.issn.0439-8114.2014.07.005
Zhang, Z.M., Zhao, M.J., Ding, H.P., Rong, T.Z., Pan, G.T. 2006. Quantitative trait loci analysis of plant height and ear height in maize (Zea mays L.). Russian Journal of Genetics. 42, 306-310. doi:10.1134/S1022795406030112
Zheng Z. 2004. Construction of maize SSR linkage map and QTL analysis of agronomic traits under tow nitrogen levels. Unpublished data (in Chinese).
Zheng, Z.P., Liu, X.H. 2013. QTL identification of ear leaf morphometric traits under different nitrogen regimes in maize. Genetics and Molecular Research. 12, 4342-4351. doi:10.4238/2013.February.28.12
Zheng, Z.P., Liu, X.H., Huang, Y.B., Wu, X., He, C., Li, Z. 2012. QTLs for days to silking in a recombinant inbred line maize population subjected to high and low nitrogen regimes. Genetics and Molecular Research. 11, 790-798. doi:10.4238/2012.April.3.1
Zheng, Z.P., Liu, X.H., Wu, X., Zhang, Y.S., He, C. 2011. Genetic loci mapping for ear axis weight using recombinant inbred line (RIL) population under different nitrogen regimes in maize. African Journal of Biotechnology. 10, 8255-8259. doi:10.5897/AJB11.859

## Sheet: Supplementary Table 8
Supplementary Table 8. Candidate genes used for GO analysis and KEGG PATHWAY enrichment analysis
Root-Black Module	Root-Navajowhite2 Module	Root-Plum Module	Root-Salmon Red Module	Root-Turquoise Module	Leaf-Blue Module	Leaf-Turquoise Module	scQTLs
Zm00001d038432	Zm00001d009824	Zm00001d030900	Zm00001d051824	Zm00001d026536	Zm00001d009824	Zm00001d047828	Zm00001d025421
Zm00001d047538	Zm00001d009866	Zm00001d014594	Zm00001d020770	Zm00001d040408	Zm00001d009903	Zm00001d005785	Zm00001d025418
Zm00001d052678	Zm00001d047747	Zm00001d030340	Zm00001d044129	Zm00001d043962	Zm00001d009941	Zm00001d038362	Zm00001d025398
Zm00001d019254	Zm00001d042018	Zm00001d053968	Zm00001d046602	Zm00001d013420	Zm00001d038432	Zm00001d004977	Zm00001d025318
Zm00001d048102	Zm00001d005402	Zm00001d037142	Zm00001d054096	Zm00001d039200	Zm00001d047747	Zm00001d011518	Zm00001d025431
Zm00001d003293	Zm00001d028279	Zm00001d043347	Zm00001d011379	Zm00001d013729	Zm00001d018275	Zm00001d053962	Zm00001d025353
Zm00001d043906	Zm00001d028543	Zm00001d019195	Zm00001d045479	Zm00001d027578	Zm00001d009779	Zm00001d025203	Zm00001d025317
Zm00001d005971	Zm00001d053177	Zm00001d043954	Zm00001d018319	Zm00001d038646	Zm00001d043809	Zm00001d019228	Zm00001d025449
Zm00001d006496	Zm00001d037613	Zm00001d047848	Zm00001d026039	Zm00001d012244	Zm00001d054011	Zm00001d020230	Zm00001d025326
Zm00001d042619	Zm00001d028096	Zm00001d033247	Zm00001d014769	Zm00001d002716	Zm00001d007296	Zm00001d013136	Zm00001d025392
Zm00001d021961	Zm00001d011220	Zm00001d022414	Zm00001d037846	Zm00001d035130	Zm00001d053553	Zm00001d027876	Zm00001d025423
Zm00001d027642	Zm00001d042233	Zm00001d022527	Zm00001d021844	Zm00001d018360	Zm00001d036836	Zm00001d034721	Zm00001d025397
Zm00001d039079	Zm00001d037352	Zm00001d011192	Zm00001d035665	Zm00001d017656	Zm00001d012040	Zm00001d035698	Zm00001d025410
Zm00001d018935	Zm00001d025819	Zm00001d019472	Zm00001d043634	Zm00001d017651	Zm00001d012030	Zm00001d022544	Zm00001d025396
Zm00001d010092	Zm00001d013334	Zm00001d018123	Zm00001d020786	Zm00001d025178	Zm00001d032430	Zm00001d026307	Zm00001d025362
Zm00001d034547	Zm00001d025470	Zm00001d017487	Zm00001d029785	Zm00001d013095	Zm00001d007915	Zm00001d014122	Zm00001d025402
Zm00001d039406	Zm00001d002386	Zm00001d051535	Zm00001d049400	Zm00001d044388	Zm00001d010056	Zm00001d043779	Zm00001d025342
Zm00001d028654	Zm00001d041525	Zm00001d003765	Zm00001d038693	Zm00001d051572	Zm00001d036055	Zm00001d042044	Zm00001d025394
Zm00001d001814	Zm00001d003291	Zm00001d040796	Zm00001d045111	Zm00001d011178	Zm00001d032439	Zm00001d040416	Zm00001d025433
Zm00001d027541	Zm00001d035298	Zm00001d048442	Zm00001d011721	Zm00001d013023	Zm00001d038903	Zm00001d043815	Zm00001d025445
Zm00001d032045	Zm00001d019263	Zm00001d038128	Zm00001d021858	Zm00001d034320	Zm00001d023669	Zm00001d027320	Zm00001d025454
Zm00001d032396	Zm00001d023979	Zm00001d033749	Zm00001d021438	Zm00001d008289	Zm00001d025658	Zm00001d021715	Zm00001d025412
Zm00001d008203	Zm00001d012918	Zm00001d024423	Zm00001d050433	Zm00001d029650	Zm00001d049652	Zm00001d013632	Zm00001d025369
Zm00001d007571	Zm00001d012226	Zm00001d026568	Zm00001d033986	Zm00001d013330	Zm00001d013797	Zm00001d044101	Zm00001d025375
Zm00001d018422	Zm00001d009055	Zm00001d038811	Zm00001d009796	Zm00001d012846	Zm00001d011132	Zm00001d037190	ENSRNA049996884
Zm00001d034433	Zm00001d014150	Zm00001d038400	Zm00001d045282	Zm00001d043779	Zm00001d027415	Zm00001d001861	Zm00001d025359
Zm00001d049964	Zm00001d001967	Zm00001d025981	Zm00001d009965	Zm00001d033912	Zm00001d009132	Zm00001d017187	Zm00001d025450
Zm00001d011796	Zm00001d022466	Zm00001d033895	Zm00001d006295	Zm00001d033954	Zm00001d046831	Zm00001d018274	Zm00001d025323
Zm00001d039594	Zm00001d021551	Zm00001d011652	Zm00001d044280	Zm00001d019579	Zm00001d015194	Zm00001d034764	Zm00001d025381
Zm00001d044628	Zm00001d053348	Zm00001d009824	Zm00001d050637	Zm00001d015955	Zm00001d016824	Zm00001d042034	Zm00001d025385
Zm00001d012199	Zm00001d038812	Zm00001d016602	Zm00001d026302	Zm00001d005406	Zm00001d033247	Zm00001d010950	Zm00001d025453
Zm00001d003106	Zm00001d009866	Zm00001d018057	Zm00001d044096	Zm00001d026555	Zm00001d038408	Zm00001d030117	Zm00001d025416
Zm00001d013926	Zm00001d033344	Zm00001d001994	Zm00001d027711	Zm00001d011078	Zm00001d029650	Zm00001d027751	Zm00001d025435
Zm00001d002860	Zm00001d028672	Zm00001d002423	Zm00001d051987	Zm00001d018295	Zm00001d024540	Zm00001d037778	Zm00001d025310
Zm00001d048544	Zm00001d013139	Zm00001d008293	Zm00001d008827	Zm00001d006769	Zm00001d016378	Zm00001d003313	Zm00001d025325
Zm00001d006549	Zm00001d028261	Zm00001d050121	Zm00001d048074	Zm00001d037832	Zm00001d042729	Zm00001d039395	Zm00001d025404
Zm00001d012407	Zm00001d007585	Zm00001d034371	Zm00001d032434	Zm00001d053104	Zm00001d041180	Zm00001d019993	Zm00001d025390
Zm00001d040020	Zm00001d050913	Zm00001d017566	Zm00001d012243	Zm00001d019525	Zm00001d013486	Zm00001d040191	Zm00001d025332
Zm00001d018344	Zm00001d009941	Zm00001d047407	Zm00001d002315	Zm00001d034805	Zm00001d043102	Zm00001d002971	Zm00001d023164
Zm00001d052442	Zm00001d015703	Zm00001d051039	Zm00001d006112	Zm00001d052921	Zm00001d037261	Zm00001d029121	Zm00001d025346
Zm00001d021883	Zm00001d049714	Zm00001d034633	Zm00001d016159	Zm00001d018145	Zm00001d050352	Zm00001d047634	Zm00001d025455
Zm00001d038974	Zm00001d032245	Zm00001d051405	Zm00001d022164	Zm00001d002483	Zm00001d018514	Zm00001d019688	Zm00001d025413
Zm00001d048353	Zm00001d034764	Zm00001d023885	Zm00001d009181	Zm00001d012770	Zm00001d038681	Zm00001d048007	Zm00001d025340
Zm00001d025547	Zm00001d014035	Zm00001d024819	Zm00001d040535	Zm00001d043101	Zm00001d018439	Zm00001d012050	Zm00001d025333
Zm00001d033039	Zm00001d033318	Zm00001d044379	Zm00001d018943	Zm00001d043764	Zm00001d044273	Zm00001d026700	Zm00001d025354
Zm00001d036546	Zm00001d048147	Zm00001d045366	Zm00001d013489	Zm00001d029203	Zm00001d050116	Zm00001d029919	Zm00001d025331
Zm00001d033094	Zm00001d022268	Zm00001d049006	Zm00001d041766	Zm00001d010200	Zm00001d038306	Zm00001d019976	Zm00001d025428
Zm00001d034126	Zm00001d042158	Zm00001d028338	Zm00001d020825	Zm00001d002827	Zm00001d040796	Zm00001d037264	Zm00001d025343
Zm00001d023301	Zm00001d019165	Zm00001d040343	Zm00001d010319	Zm00001d041698	Zm00001d009236	Zm00001d027544	Zm00001d025425
Zm00001d048387	Zm00001d033682	Zm00001d044250	Zm00001d006421	Zm00001d048505	Zm00001d009475	Zm00001d005359	Zm00001d025446
Zm00001d008930	Zm00001d018864	Zm00001d019108	Zm00001d015519	Zm00001d015314	Zm00001d011617	Zm00001d031050	Zm00001d025457
Zm00001d011364	Zm00001d019114	Zm00001d003294	Zm00001d009391	Zm00001d049583	Zm00001d025799	Zm00001d049694	Zm00001d025339
Zm00001d013821	Zm00001d029490	Zm00001d023292	Zm00001d018418	Zm00001d032894	Zm00001d030533	Zm00001d046683	Zm00001d025371
Zm00001d052379	Zm00001d030766	Zm00001d008225	Zm00001d030527	Zm00001d034968	Zm00001d008662	Zm00001d047603	Zm00001d025419
Zm00001d008839	Zm00001d015704	Zm00001d007053	Zm00001d025798	Zm00001d018944	Zm00001d046972	Zm00001d034668	Zm00001d025364
Zm00001d027401	Zm00001d008737	Zm00001d037369	Zm00001d016158	Zm00001d020549	Zm00001d020618	Zm00001d037775	Zm00001d025322
Zm00001d017380	Zm00001d031502	Zm00001d008428	Zm00001d005772	Zm00001d026280	Zm00001d003415	Zm00001d008618	Zm00001d025345
Zm00001d002491	Zm00001d044266	Zm00001d015399	Zm00001d011829	Zm00001d013225	Zm00001d003071	Zm00001d045025	Zm00001d025420
Zm00001d042464	Zm00001d029329	Zm00001d007467	Zm00001d023566	Zm00001d008597	Zm00001d006533	Zm00001d005520	Zm00001d025378
Zm00001d021485	Zm00001d016347	Zm00001d018419	Zm00001d041912	Zm00001d038973	Zm00001d023281	Zm00001d040322	Zm00001d025407
Zm00001d054008	Zm00001d042451	Zm00001d018515	Zm00001d037264	Zm00001d008516	Zm00001d026042	Zm00001d038859	Zm00001d023161
Zm00001d011241	Zm00001d016002	Zm00001d037190	Zm00001d002439	Zm00001d037967	Zm00001d026257	Zm00001d053801	Zm00001d025316
Zm00001d023640	Zm00001d033734	Zm00001d022560	Zm00001d038600	Zm00001d011877	Zm00001d028443	Zm00001d012771	Zm00001d025437
Zm00001d041714	Zm00001d010519	Zm00001d021962	Zm00001d037495	Zm00001d032554	Zm00001d039404	Zm00001d027611	Zm00001d025443
Zm00001d017087	Zm00001d040311	Zm00001d008618	Zm00001d048420	Zm00001d001841	Zm00001d006780	Zm00001d039903	Zm00001d025452
Zm00001d045564	Zm00001d004709	Zm00001d051986	Zm00001d011387	Zm00001d006227	Zm00001d020224	Zm00001d048531	Zm00001d025338
Zm00001d013705	Zm00001d038572	Zm00001d013828	Zm00001d025574	Zm00001d012771	Zm00001d036724	Zm00001d050637	Zm00001d025399
Zm00001d004929	Zm00001d005205	Zm00001d034933	Zm00001d047078	Zm00001d029627	Zm00001d015203	Zm00001d031784	ENSRNA049474089
Zm00001d032693	Zm00001d033982	Zm00001d044745	Zm00001d014191	Zm00001d031809	Zm00001d025660	Zm00001d045430	Zm00001d025400
Zm00001d011769	Zm00001d047174	Zm00001d026239	Zm00001d024251	Zm00001d031640	Zm00001d032526	Zm00001d015366	Zm00001d025314
Zm00001d045206	Zm00001d026030	Zm00001d039867	Zm00001d033529	Zm00001d028485	Zm00001d005006	Zm00001d017937	Zm00001d025349
Zm00001d012847	Zm00001d005450	Zm00001d009930	Zm00001d010852	Zm00001d024533	Zm00001d029303	Zm00001d034962	Zm00001d025328
Zm00001d053702	Zm00001d035254	Zm00001d026495	Zm00001d017424	Zm00001d049746	Zm00001d025125	Zm00001d029249	Zm00001d025350
Zm00001d012391	Zm00001d008788	Zm00001d053985	Zm00001d044186	Zm00001d001935	Zm00001d043067	Zm00001d012645	Zm00001d025389
Zm00001d008592	Zm00001d040259	Zm00001d022333	Zm00001d042827	Zm00001d013758	Zm00001d010811	Zm00001d029809	Zm00001d025324
Zm00001d031729	Zm00001d036447	Zm00001d035812	Zm00001d011454	Zm00001d017544	Zm00001d005707	Zm00001d026635	Zm00001d025355
Zm00001d032078	Zm00001d003196	Zm00001d039138	Zm00001d008414	Zm00001d026000	Zm00001d033684	Zm00001d006886	Zm00001d025368
Zm00001d007205	Zm00001d026629	Zm00001d031674	Zm00001d003728	Zm00001d014280	Zm00001d026479	Zm00001d032337	Zm00001d025365
Zm00001d037307	Zm00001d010842	Zm00001d008236	Zm00001d043745	Zm00001d051682	Zm00001d028040	Zm00001d032112	Zm00001d025347
Zm00001d010472	Zm00001d010018	Zm00001d018596	Zm00001d013530	Zm00001d043534	Zm00001d008564	Zm00001d032399	Zm00001d025335
Zm00001d046135	Zm00001d015120	Zm00001d051830	Zm00001d003114	Zm00001d009352	Zm00001d005795	Zm00001d012178	zma-MIR2118a
Zm00001d024231	Zm00001d048362	Zm00001d053917	Zm00001d005924	Zm00001d052248	Zm00001d013996	Zm00001d040855	Zm00001d023163
Zm00001d013555	Zm00001d047747	Zm00001d019989	Zm00001d045927	Zm00001d003259	Zm00001d034346	Zm00001d042908	Zm00001d025447
Zm00001d013524	Zm00001d003678	Zm00001d047727	Zm00001d011386	Zm00001d047634	Zm00001d010604	Zm00001d007090	Zm00001d025458
Zm00001d031265	Zm00001d039729	Zm00001d027967	Zm00001d053273	Zm00001d051020	Zm00001d003646	Zm00001d039966	Zm00001d025456
Zm00001d014550	Zm00001d043320	Zm00001d002140	Zm00001d044188	Zm00001d048512	Zm00001d045493	Zm00001d044495	Zm00001d025321
Zm00001d044704	Zm00001d043813	Zm00001d042058	Zm00001d033055	Zm00001d012645	Zm00001d034532	Zm00001d020642	Zm00001d025374
Zm00001d031759	Zm00001d018112	Zm00001d047745	Zm00001d041814	Zm00001d006113	Zm00001d038734	Zm00001d032968	Zm00001d025367
Zm00001d007975	Zm00001d006771	Zm00001d002611	Zm00001d007636	Zm00001d028593	Zm00001d042078	Zm00001d011362	Zm00001d025444
Zm00001d009811	Zm00001d007145	Zm00001d044692	Zm00001d032158	Zm00001d037787	Zm00001d033023	Zm00001d018943	Zm00001d025441
Zm00001d018156	Zm00001d003602	Zm00001d003539	Zm00001d029980	Zm00001d023912	Zm00001d026696	Zm00001d039167	Zm00001d025415
Zm00001d049049	Zm00001d047946	Zm00001d043955	Zm00001d030685	Zm00001d021127	Zm00001d052948	Zm00001d043108	Zm00001d025380
Zm00001d030233	Zm00001d013496	Zm00001d029726	Zm00001d006628	Zm00001d038805	Zm00001d050339	Zm00001d010908	Zm00001d025417
Zm00001d006315	Zm00001d004993	Zm00001d016382	Zm00001d008883	Zm00001d043494	Zm00001d041597	Zm00001d042136	Zm00001d025395
Zm00001d005082	Zm00001d033611	Zm00001d020978	Zm00001d011272	Zm00001d013228	Zm00001d033328	Zm00001d027683	Zm00001d025327
Zm00001d025633	Zm00001d010731	Zm00001d026607	Zm00001d019306	Zm00001d014094	Zm00001d026676	Zm00001d019404	Zm00001d025363
Zm00001d016849	Zm00001d043726	Zm00001d038868	Zm00001d020617	Zm00001d022194	Zm00001d030939	Zm00001d035051	Zm00001d025436
Zm00001d010649	Zm00001d003254	Zm00001d006055	Zm00001d018660	Zm00001d018432	Zm00001d010103	Zm00001d009879	Zm00001d025401
Zm00001d048298	Zm00001d027790	Zm00001d011301	Zm00001d024841	Zm00001d039038	Zm00001d030639	Zm00001d010261	Zm00001d025373
Zm00001d016605	Zm00001d045215	Zm00001d017197	Zm00001d038072	Zm00001d027318	Zm00001d025657	Zm00001d019218	Zm00001d023160
Zm00001d027540	Zm00001d011168	Zm00001d036878	Zm00001d003846	Zm00001d054047	Zm00001d012536	Zm00001d026685	Zm00001d025384
Zm00001d043328	Zm00001d039598	Zm00001d032597	Zm00001d019215	Zm00001d014026	Zm00001d053589	Zm00001d034919	Zm00001d025427
Zm00001d024770	Zm00001d052439	Zm00001d008297	Zm00001d013383	Zm00001d039422	Zm00001d011038	Zm00001d015400	Zm00001d025319
Zm00001d002098	Zm00001d025789	Zm00001d039189	Zm00001d053091	Zm00001d039167	Zm00001d009220	Zm00001d025652	Zm00001d025366
Zm00001d022270	Zm00001d026020	Zm00001d024373	Zm00001d032027	Zm00001d003071	Zm00001d052929	Zm00001d044086	Zm00001d025383
Zm00001d037842	Zm00001d026516	Zm00001d013569	Zm00001d021673	Zm00001d038100	Zm00001d038572	Zm00001d022480	ENSRNA049996901
Zm00001d031691	Zm00001d012393	Zm00001d037058	Zm00001d023908	Zm00001d027515	Zm00001d051116	Zm00001d052556	Zm00001d025330
Zm00001d034706	Zm00001d019561	Zm00001d036905	Zm00001d035634	Zm00001d010884	Zm00001d012061	Zm00001d053290	Zm00001d025379
Zm00001d003996	Zm00001d014896	Zm00001d005313	Zm00001d033558	Zm00001d004976	Zm00001d040934	Zm00001d013656	Zm00001d025393
Zm00001d038301	Zm00001d028038	Zm00001d012865	Zm00001d018363	Zm00001d041914	Zm00001d033792	Zm00001d026654	Zm00001d025361
Zm00001d012963	Zm00001d037818	Zm00001d006700	Zm00001d013184	Zm00001d015600	Zm00001d014194	Zm00001d015101	ENSRNA049474094
Zm00001d020721		Zm00001d002082	Zm00001d018798	Zm00001d017363	Zm00001d030620	Zm00001d011104	ENSRNA049996907
Zm00001d007216		Zm00001d044917	Zm00001d011051	Zm00001d042034	Zm00001d009756	Zm00001d008610	Zm00001d025352
Zm00001d007965		Zm00001d027259	Zm00001d024913	Zm00001d015245	Zm00001d042259	Zm00001d023292	Zm00001d025403
Zm00001d032473		Zm00001d026685	Zm00001d029394	Zm00001d039047	Zm00001d024043	Zm00001d027416	zma-mir2118e
Zm00001d034133		Zm00001d033847	Zm00001d016892	Zm00001d049821	Zm00001d006419	Zm00001d016714	ENSRNA049474083
Zm00001d030950		Zm00001d030572	Zm00001d039637	Zm00001d025584	Zm00001d045274	Zm00001d044496	ENSRNA049474094
Zm00001d022224		Zm00001d026213	Zm00001d042726	Zm00001d028898	Zm00001d010216	Zm00001d035898	Zm00001d025426
Zm00001d009382		Zm00001d025144	Zm00001d051584	Zm00001d040596	Zm00001d029206	Zm00001d005094	Zm00001d025434
Zm00001d002415		Zm00001d006440	Zm00001d038546	Zm00001d047633	Zm00001d051233	Zm00001d038118	Zm00001d025334
Zm00001d013176		Zm00001d041994	Zm00001d036836	Zm00001d012932	Zm00001d052848	Zm00001d034933	Zm00001d025406
Zm00001d024807		Zm00001d029563	Zm00001d020706	Zm00001d026556	Zm00001d020180	Zm00001d043508	Zm00001d025337
Zm00001d020225		Zm00001d006761	Zm00001d035926	Zm00001d034422	Zm00001d007102	Zm00001d051790	Zm00001d025422
Zm00001d037659		Zm00001d030573	Zm00001d026307	Zm00001d041495	Zm00001d032775	Zm00001d015505	Zm00001d025312
Zm00001d017528		Zm00001d040435	Zm00001d039541	Zm00001d031611	Zm00001d042794	Zm00001d041870	Zm00001d025409
Zm00001d048354		Zm00001d033532	Zm00001d041052	Zm00001d040294	Zm00001d025174	Zm00001d049267	Zm00001d025358
Zm00001d005252		Zm00001d001962	Zm00001d030901	Zm00001d038733	Zm00001d051546	Zm00001d047920	Zm00001d025424
Zm00001d032076		Zm00001d003302	Zm00001d052371	Zm00001d052325	Zm00001d020363	Zm00001d053976	Zm00001d025414
Zm00001d036714		Zm00001d044023	Zm00001d035628	Zm00001d007793	Zm00001d010341	Zm00001d012606	ENSRNA049996891
Zm00001d049824		Zm00001d014255	Zm00001d008271	Zm00001d035552	Zm00001d050056	Zm00001d027872	Zm00001d023165
Zm00001d007026		Zm00001d043229	Zm00001d027361	Zm00001d037434	Zm00001d050165	Zm00001d045926	Zm00001d025451
Zm00001d044132		Zm00001d036966	Zm00001d042388	Zm00001d019000	Zm00001d009591	Zm00001d038547	ENSRNA049996884
Zm00001d007391		Zm00001d003345	Zm00001d018718	Zm00001d028515	Zm00001d010047	Zm00001d039337	zma-mir2118f
Zm00001d024744		Zm00001d031669	Zm00001d022021	Zm00001d010803	Zm00001d036318	Zm00001d043548	Zm00001d025386
Zm00001d049276		Zm00001d003612	Zm00001d028780	Zm00001d021426	Zm00001d030627	Zm00001d027936	Zm00001d025440
Zm00001d027694		Zm00001d045021	Zm00001d042796	Zm00001d033414	Zm00001d005205	Zm00001d012529	Zm00001d025382
Zm00001d021390		Zm00001d013371	Zm00001d010240	Zm00001d013086	Zm00001d050489	Zm00001d028665	ENSRNA049474089
Zm00001d040127		Zm00001d038506	Zm00001d054093	Zm00001d014926	Zm00001d040717	Zm00001d053743	Zm00001d025442
Zm00001d037868		Zm00001d041475	Zm00001d003179	Zm00001d016653	Zm00001d017166	Zm00001d027363	Zm00001d025377
Zm00001d017906		Zm00001d036410	Zm00001d024347	Zm00001d039747	Zm00001d022125	Zm00001d017885	ENSRNA049996891
Zm00001d013041		Zm00001d038142	Zm00001d047265	Zm00001d041730	Zm00001d009669	Zm00001d042740	Zm00001d025391
Zm00001d001984		Zm00001d036135	Zm00001d017206	Zm00001d048609	Zm00001d037787	Zm00001d049753	Zm00001d025432
Zm00001d019335		Zm00001d003415	Zm00001d043432	Zm00001d021335	Zm00001d018316	Zm00001d006610	Zm00001d025430
Zm00001d047799		Zm00001d003161	Zm00001d010481	Zm00001d020644	Zm00001d013709	Zm00001d024539	zma-mir2118f
Zm00001d022250		Zm00001d023897	Zm00001d014937	Zm00001d018995	Zm00001d049211	Zm00001d025992	zma-mir2118a
Zm00001d008404		Zm00001d014719	Zm00001d030739	Zm00001d018994	Zm00001d031676	Zm00001d030123	ENSRNA049474083
Zm00001d022390		Zm00001d043555	Zm00001d035086	Zm00001d051600	Zm00001d017651	Zm00001d012052	zma-mir2118c
Zm00001d029209		Zm00001d004960	Zm00001d015656	Zm00001d022301	Zm00001d040641	Zm00001d023915	Zm00001d023162
Zm00001d006052		Zm00001d018194	Zm00001d003975	Zm00001d045896	Zm00001d016972	Zm00001d053911	zma-MIR2118c
Zm00001d053928		Zm00001d042093	Zm00001d053954	Zm00001d039874	Zm00001d007961	Zm00001d016853	zma-mir2118a
Zm00001d047105		Zm00001d009903	Zm00001d049297	Zm00001d001952	Zm00001d011927	Zm00001d037495	ENSRNA049996907
Zm00001d026458		Zm00001d022065	Zm00001d051948	Zm00001d019001	Zm00001d034915	Zm00001d029251	zma-MIR2118e
Zm00001d041549		Zm00001d051419	Zm00001d040278	Zm00001d024416	Zm00001d025079	Zm00001d012029	zma-mir2118c
Zm00001d022563		Zm00001d041346	Zm00001d029087	Zm00001d007947	Zm00001d045272	Zm00001d049343	Zm00001d025360
Zm00001d038926		Zm00001d008654	Zm00001d047310	Zm00001d015379	Zm00001d004856	Zm00001d004400	zma-MIR2118f
Zm00001d047583		Zm00001d038871	Zm00001d044578	Zm00001d047303	Zm00001d018349	Zm00001d051062	Zm00001d025388
Zm00001d018076		Zm00001d003590	Zm00001d010940	Zm00001d032775	Zm00001d038988	Zm00001d042841	zma-mir2118e
Zm00001d024687		Zm00001d009513	Zm00001d011104	Zm00001d007043	Zm00001d029548	Zm00001d011311	ENSRNA049996901
Zm00001d021521		Zm00001d023237	Zm00001d021507	Zm00001d040314	Zm00001d019752	Zm00001d007905	Zm00001d048122
Zm00001d029504		Zm00001d046445	Zm00001d044985	Zm00001d005178	Zm00001d017475	Zm00001d054009	Zm00001d048109
Zm00001d036086		Zm00001d014865	Zm00001d052163	Zm00001d038108	Zm00001d011717	Zm00001d044931	Zm00001d048115
Zm00001d022175		Zm00001d045492	Zm00001d029559	Zm00001d021196	Zm00001d013983	Zm00001d020636	Zm00001d048119
Zm00001d030834		Zm00001d024128	Zm00001d006270	Zm00001d030167	Zm00001d012866	Zm00001d024241	Zm00001d048126
Zm00001d040696		Zm00001d019905	Zm00001d036035	Zm00001d031703	Zm00001d013444	Zm00001d016854	Zm00001d048150
Zm00001d032794		Zm00001d003813	Zm00001d037719	Zm00001d007489	Zm00001d025793	Zm00001d002789	Zm00001d048137
Zm00001d036137		Zm00001d025232	Zm00001d029663	Zm00001d011145	Zm00001d031327	Zm00001d007417	Zm00001d048133
Zm00001d012400		Zm00001d052062	Zm00001d037747		Zm00001d038536	Zm00001d051893	Zm00001d048138
Zm00001d040650		Zm00001d020695	Zm00001d022197		Zm00001d014787	Zm00001d043446	Zm00001d048155
Zm00001d014513		Zm00001d026244	Zm00001d033301		Zm00001d028010	Zm00001d018718	Zm00001d048127
Zm00001d022536		Zm00001d026122	Zm00001d033621		Zm00001d051511	Zm00001d017503	Zm00001d048113
Zm00001d040798		Zm00001d012329	Zm00001d054034		Zm00001d025080	Zm00001d019200	Zm00001d048108
Zm00001d029008		Zm00001d052700	Zm00001d038117		Zm00001d031996	Zm00001d035401	Zm00001d048151
Zm00001d002396		Zm00001d046366	Zm00001d039841		Zm00001d041982	Zm00001d020602	Zm00001d048121
Zm00001d010159		Zm00001d004933	Zm00001d027607		Zm00001d026516	Zm00001d050284	Zm00001d048114
Zm00001d011792		Zm00001d001846	Zm00001d029473		Zm00001d032852	Zm00001d009339	Zm00001d048106
Zm00001d047802		Zm00001d034809	Zm00001d051321		Zm00001d045182	Zm00001d042663	Zm00001d048107
Zm00001d049764		Zm00001d050929	Zm00001d037085		Zm00001d013075	Zm00001d002275	Zm00001d048154
Zm00001d005459		Zm00001d015026	Zm00001d007645		Zm00001d007638	Zm00001d007531	Zm00001d048102
Zm00001d051924		Zm00001d038206	Zm00001d026554		Zm00001d034759	Zm00001d024823	Zm00001d048149
Zm00001d046073		Zm00001d045065	Zm00001d044244		Zm00001d020063	Zm00001d045604	Zm00001d048157
Zm00001d004400		Zm00001d011648	Zm00001d049361		Zm00001d007888	Zm00001d052266	Zm00001d048158
Zm00001d023299		Zm00001d019671	Zm00001d013777		Zm00001d027578	Zm00001d024674	Zm00001d048147
Zm00001d039108		Zm00001d027444	Zm00001d011119		Zm00001d046231	Zm00001d010340	Zm00001d048105
Zm00001d018348		Zm00001d017476	Zm00001d009554		Zm00001d010868	Zm00001d002345	Zm00001d048135
Zm00001d037062		Zm00001d013150	Zm00001d011994		Zm00001d035757	Zm00001d028549	Zm00001d048104
Zm00001d012097		Zm00001d023481	Zm00001d009171		Zm00001d039361	Zm00001d051823	Zm00001d048120
Zm00001d041995		Zm00001d014343	Zm00001d041548		Zm00001d007679	Zm00001d038193	Zm00001d048131
Zm00001d002153		Zm00001d007507	Zm00001d045610		Zm00001d032847	Zm00001d012646	Zm00001d048148
Zm00001d004545		Zm00001d041480	Zm00001d023537		Zm00001d024588	Zm00001d043317	Zm00001d048140
Zm00001d037507		Zm00001d016371	Zm00001d045191		Zm00001d008236	Zm00001d041595	Zm00001d048142
Zm00001d053685		Zm00001d042435	Zm00001d046112		Zm00001d004976	Zm00001d020825	Zm00001d048117
Zm00001d030537		Zm00001d024675	Zm00001d006881		Zm00001d053555	Zm00001d016878	Zm00001d048139
Zm00001d005981		Zm00001d049815	Zm00001d027266		Zm00001d053245	Zm00001d040588	Zm00001d048152
Zm00001d036963		Zm00001d012825	Zm00001d048293		Zm00001d040883	Zm00001d045605	Zm00001d048141
Zm00001d003778		Zm00001d043827	Zm00001d052437		Zm00001d045631	Zm00001d013992	Zm00001d027215
Zm00001d009938		Zm00001d048599	Zm00001d028529		Zm00001d047461	Zm00001d028038	Zm00001d048129
Zm00001d023349		Zm00001d053524	Zm00001d029597		Zm00001d047666	Zm00001d020808	Zm00001d048143
Zm00001d039947		Zm00001d006457	Zm00001d002261		Zm00001d019671	Zm00001d007514	Zm00001d048132
Zm00001d021470		Zm00001d018470	Zm00001d030010		Zm00001d015423	Zm00001d027384	Zm00001d048134
Zm00001d004983		Zm00001d050300	Zm00001d019684		Zm00001d014183	Zm00001d010640	Zm00001d048123
Zm00001d007390		Zm00001d016200	Zm00001d026137		Zm00001d040672	Zm00001d007288	Zm00001d048110
Zm00001d012291		Zm00001d025359	Zm00001d049080		Zm00001d026122	Zm00001d003214	Zm00001d048125
Zm00001d006639		Zm00001d020234	Zm00001d006251		Zm00001d052911	Zm00001d012161	Zm00001d048146
Zm00001d044164		Zm00001d032968	Zm00001d009578		Zm00001d038404	Zm00001d043861	Zm00001d048116
Zm00001d029254		Zm00001d022585	Zm00001d033799		Zm00001d012851	Zm00001d034855	Zm00001d048153
Zm00001d042793		Zm00001d054002	Zm00001d052796		Zm00001d007826	Zm00001d045472	Zm00001d048156
Zm00001d013116		Zm00001d039271			Zm00001d052276	Zm00001d038673	Zm00001d048136
Zm00001d005052		Zm00001d023272			Zm00001d042762	Zm00001d053296	Zm00001d048111
Zm00001d032301		Zm00001d023734			Zm00001d006107	Zm00001d002956	Zm00001d048145
Zm00001d035887		Zm00001d023689			Zm00001d038449	Zm00001d018147	Zm00001d027216
Zm00001d029808		Zm00001d021137			Zm00001d028112	Zm00001d003076	Zm00001d048112
Zm00001d011463		Zm00001d016858			Zm00001d018377	Zm00001d017167	Zm00001d048124
Zm00001d002869		Zm00001d043108			Zm00001d039460	Zm00001d038842	Zm00001d048103
Zm00001d020426		Zm00001d031643			Zm00001d002338	Zm00001d045109	Zm00001d053609
Zm00001d051392		Zm00001d014991			Zm00001d010104	Zm00001d020419	Zm00001d053515
Zm00001d027353		Zm00001d018512			Zm00001d026517	Zm00001d049858	Zm00001d053580
Zm00001d045327		Zm00001d016543			Zm00001d008386	Zm00001d020727	Zm00001d053559
Zm00001d050092		Zm00001d036560			Zm00001d023220	Zm00001d019217	Zm00001d053585
Zm00001d027643		Zm00001d020900			Zm00001d016388	Zm00001d005783	Zm00001d053597
Zm00001d039362		Zm00001d045430			Zm00001d041415	Zm00001d050043	Zm00001d053427
Zm00001d018603		Zm00001d017863			Zm00001d039528	Zm00001d034534	Zm00001d053450
Zm00001d007529		Zm00001d037489			Zm00001d048155	Zm00001d034424	Zm00001d053453
Zm00001d010425		Zm00001d037732			Zm00001d053664	Zm00001d028705	Zm00001d053565
Zm00001d009808		Zm00001d032739			Zm00001d013700	Zm00001d023262	Zm00001d053603
Zm00001d009030		Zm00001d007639			Zm00001d044274	Zm00001d008846	Zm00001d053432
Zm00001d008724		Zm00001d038928			Zm00001d021071	Zm00001d042690	Zm00001d053589
Zm00001d042511		Zm00001d035014			Zm00001d043726	Zm00001d004751	Zm00001d053545
Zm00001d048555		Zm00001d033415			Zm00001d052632	Zm00001d002053	Zm00001d053548
Zm00001d050960		Zm00001d020476			Zm00001d003566	Zm00001d017157	Zm00001d053563
Zm00001d011061		Zm00001d044570			Zm00001d011102	Zm00001d016995	Zm00001d053605
Zm00001d042241		Zm00001d052407			Zm00001d050737	Zm00001d004861	Zm00001d053404
Zm00001d051901		Zm00001d012529			Zm00001d002386	Zm00001d002919	Zm00001d053401
Zm00001d013768		Zm00001d041597			Zm00001d038108	Zm00001d002598	Zm00001d053412
Zm00001d027256		Zm00001d048445			Zm00001d011699	Zm00001d002836	Zm00001d053497
Zm00001d029571		Zm00001d014775			Zm00001d042264	Zm00001d039120	Zm00001d053564
Zm00001d033405		Zm00001d049627			Zm00001d049163	Zm00001d052007	Zm00001d053425
Zm00001d052415		Zm00001d013543			Zm00001d010461	Zm00001d003502	Zm00001d027021
Zm00001d032613		Zm00001d002857			Zm00001d017682	Zm00001d048174	Zm00001d053582
Zm00001d037735		Zm00001d044573			Zm00001d048573	Zm00001d004739	Zm00001d053558
Zm00001d039330		Zm00001d041568			Zm00001d041594	Zm00001d016311	Zm00001d053542
Zm00001d039763		Zm00001d031050			Zm00001d028332	Zm00001d046135	Zm00001d053572
Zm00001d048494		Zm00001d026402			Zm00001d007508	Zm00001d031291	Zm00001d053496
Zm00001d044748		Zm00001d038917			Zm00001d006509	Zm00001d016835	Zm00001d053567
Zm00001d003785		Zm00001d008443			Zm00001d036490	Zm00001d052391	Zm00001d053600
Zm00001d048673		Zm00001d034915			Zm00001d038405	Zm00001d044447	ENSRNA049464241
Zm00001d052977		Zm00001d007339			Zm00001d032282	Zm00001d016077	Zm00001d053518
Zm00001d004775		Zm00001d033665			Zm00001d006142	Zm00001d026361	Zm00001d053575
Zm00001d015239		Zm00001d036540			Zm00001d053286	Zm00001d033108	Zm00001d027019
Zm00001d012957		Zm00001d016037			Zm00001d012459	Zm00001d051211	Zm00001d053438
Zm00001d046593		Zm00001d019328			Zm00001d030601	Zm00001d045938	Zm00001d053588
Zm00001d013624		Zm00001d016349			Zm00001d051753	Zm00001d038531	Zm00001d053553
Zm00001d013868		Zm00001d011873			Zm00001d040760	Zm00001d053658	Zm00001d053513
Zm00001d028429		Zm00001d008748			Zm00001d018355	Zm00001d039568	Zm00001d053524
Zm00001d034629		Zm00001d052689			Zm00001d029014	Zm00001d040920	Zm00001d053435
Zm00001d039192		Zm00001d014897			Zm00001d047747	Zm00001d040257	Zm00001d053561
Zm00001d036698		Zm00001d027505			Zm00001d034565	Zm00001d004930	Zm00001d053481
Zm00001d023841		Zm00001d029123			Zm00001d020359	Zm00001d017566	Zm00001d053591
Zm00001d049359		Zm00001d030892			Zm00001d038931	Zm00001d024633	Zm00001d053517
Zm00001d020006		Zm00001d004959			Zm00001d026582	Zm00001d033105	Zm00001d053566
Zm00001d047930		Zm00001d029118			Zm00001d021592	Zm00001d008642	Zm00001d053448
Zm00001d020627		Zm00001d042792			Zm00001d026607	Zm00001d002334	Zm00001d053523
Zm00001d038328		Zm00001d006160			Zm00001d049413	Zm00001d009733	Zm00001d053521
Zm00001d045597		Zm00001d050708			Zm00001d017456	Zm00001d049790	Zm00001d053446
Zm00001d039837		Zm00001d022269			Zm00001d051081	Zm00001d049083	Zm00001d027014
Zm00001d018460		Zm00001d005852			Zm00001d033932	Zm00001d010995	Zm00001d053428
Zm00001d034137		Zm00001d032361			Zm00001d026284	Zm00001d028827	Zm00001d053541
Zm00001d031707		Zm00001d041750			Zm00001d001911	Zm00001d046930	Zm00001d053547
Zm00001d013216		Zm00001d039190			Zm00001d042575	Zm00001d017308	Zm00001d053525
Zm00001d011132		Zm00001d049680			Zm00001d018515	Zm00001d041983	Zm00001d053556
Zm00001d016273		Zm00001d049855			Zm00001d014702	Zm00001d027756	Zm00001d053482
Zm00001d021469		Zm00001d033511			Zm00001d026532	Zm00001d022209	Zm00001d053595
Zm00001d002422		Zm00001d019591			Zm00001d048480	Zm00001d013023	Zm00001d053606
Zm00001d053448		Zm00001d041255			Zm00001d036594	Zm00001d029416	Zm00001d053431
Zm00001d047637		Zm00001d007090			Zm00001d022414	Zm00001d011992	Zm00001d053469
Zm00001d007118		Zm00001d035974			Zm00001d002140	Zm00001d008916	Zm00001d053475
Zm00001d012395		Zm00001d025784			Zm00001d006717	Zm00001d034859	ENSRNA049997262
Zm00001d009719		Zm00001d009424			Zm00001d038803	Zm00001d015121	Zm00001d053402
Zm00001d027636		Zm00001d044698			Zm00001d048325	Zm00001d038896	Zm00001d053416
Zm00001d026253		Zm00001d029055			Zm00001d048420	Zm00001d052320	Zm00001d053409
Zm00001d003017		Zm00001d006307			Zm00001d027485	Zm00001d051851	Zm00001d053463
Zm00001d016106		Zm00001d042841			Zm00001d025680	Zm00001d006613	Zm00001d053509
Zm00001d018497		Zm00001d018410			Zm00001d008411	Zm00001d023908	Zm00001d027015
Zm00001d017505					Zm00001d024467	Zm00001d008614	Zm00001d053560
Zm00001d029336					Zm00001d007455	Zm00001d033371	Zm00001d027020
Zm00001d017859					Zm00001d038359	Zm00001d036830	Zm00001d053473
Zm00001d016183					Zm00001d039851	Zm00001d038777	Zm00001d053437
Zm00001d042766					Zm00001d044036	Zm00001d010251	Zm00001d053452
Zm00001d007929					Zm00001d006797	Zm00001d029036	Zm00001d053604
Zm00001d049087					Zm00001d032507	Zm00001d038776	Zm00001d053544
Zm00001d028089					Zm00001d005102	Zm00001d025425	Zm00001d053514
Zm00001d006752					Zm00001d038134	Zm00001d039211	Zm00001d053533
Zm00001d039685					Zm00001d007763	Zm00001d042308	Zm00001d053472
Zm00001d004159					Zm00001d033494	Zm00001d042043	Zm00001d053424
Zm00001d037784					Zm00001d009548	Zm00001d042965	Zm00001d053579
Zm00001d001902					Zm00001d006507	Zm00001d002235	Zm00001d053476
Zm00001d012173					Zm00001d015861	Zm00001d042331	Zm00001d053578
Zm00001d023347					Zm00001d035130	Zm00001d027726	Zm00001d053576
Zm00001d007395					Zm00001d026598	Zm00001d031581	Zm00001d053532
Zm00001d007667					Zm00001d024593	Zm00001d021805	Zm00001d053444
Zm00001d002013					Zm00001d047876	Zm00001d047217	Zm00001d053483
Zm00001d020312					Zm00001d037982	Zm00001d012672	Zm00001d053557
Zm00001d005456					Zm00001d038970	Zm00001d035773	Zm00001d053586
Zm00001d015444					Zm00001d033945	Zm00001d009312	Zm00001d053543
Zm00001d052702					Zm00001d019262	Zm00001d003917	Zm00001d053488
Zm00001d017365					Zm00001d020532	Zm00001d018959	Zm00001d053436
Zm00001d048634					Zm00001d038150	Zm00001d025380	ENSRNA049445150
Zm00001d033004					Zm00001d032270	Zm00001d012830	Zm00001d053495
Zm00001d030990					Zm00001d034752	Zm00001d045894	Zm00001d053405
					Zm00001d031641	Zm00001d019191	Zm00001d053429
					Zm00001d038754	Zm00001d006071	Zm00001d053550
					Zm00001d036161	Zm00001d027869	Zm00001d053464
					Zm00001d040234	Zm00001d004616	Zm00001d053607
					Zm00001d040941	Zm00001d032160	Zm00001d053505
					Zm00001d012085	Zm00001d009014	Zm00001d053590
					Zm00001d045277	Zm00001d023974	Zm00001d053571
					Zm00001d007450	Zm00001d028994	Zm00001d053451
					Zm00001d010808	Zm00001d053786	ENSRNA049445136
					Zm00001d041625	Zm00001d003106	Zm00001d053504
					Zm00001d051861	Zm00001d016286	Zm00001d053480
					Zm00001d044860	Zm00001d004552	Zm00001d053474
					Zm00001d006147	Zm00001d002419	Zm00001d053549
					Zm00001d013712	Zm00001d042589	Zm00001d053411
					Zm00001d006752	Zm00001d038684	Zm00001d053410
					Zm00001d028113	Zm00001d001923	Zm00001d053442
					Zm00001d029408	Zm00001d014771	Zm00001d053460
					Zm00001d012815	Zm00001d043125	Zm00001d053555
					Zm00001d050051	Zm00001d043152	Zm00001d053498
					Zm00001d022231	Zm00001d041857	Zm00001d053569
					Zm00001d026521	Zm00001d045147	Zm00001d053414
					Zm00001d010731	Zm00001d032830	Zm00001d053490
					Zm00001d013242	Zm00001d014692	Zm00001d053519
					Zm00001d047906	Zm00001d051608	Zm00001d027017
					Zm00001d033021	Zm00001d052306	Zm00001d053554
					Zm00001d013176	Zm00001d044653	Zm00001d053539
					Zm00001d032440	Zm00001d024965	zma-mir399g
					Zm00001d013540	Zm00001d034005	Zm00001d053546
					Zm00001d042233	Zm00001d043606	ENSRNA049445111
					Zm00001d011149	Zm00001d032209	Zm00001d053471
					Zm00001d052462	Zm00001d009271	ENSRNA049445160
					Zm00001d022199	Zm00001d034256	Zm00001d053403
					Zm00001d042820	Zm00001d019591	Zm00001d053583
					Zm00001d030091	Zm00001d042435	Zm00001d053594
					Zm00001d014358	Zm00001d041255	Zm00001d053422
					Zm00001d007424	Zm00001d025206	Zm00001d053419
					Zm00001d049853	Zm00001d043365	Zm00001d053407
					Zm00001d027811	Zm00001d049362	Zm00001d053491
					Zm00001d021127	Zm00001d035481	Zm00001d053489
					Zm00001d004655	Zm00001d024059	Zm00001d053503
					Zm00001d028593	Zm00001d012425	Zm00001d053501
					Zm00001d049389	Zm00001d001914	Zm00001d053592
					Zm00001d033860	Zm00001d043807	Zm00001d053506
					Zm00001d039041	Zm00001d046909	Zm00001d053470
					Zm00001d016990	Zm00001d012974	Zm00001d027013
					Zm00001d022152	Zm00001d042189	Zm00001d027012
					Zm00001d024678	Zm00001d024493	Zm00001d053423
					Zm00001d028416	Zm00001d033058	Zm00001d053551
					Zm00001d042474	Zm00001d011741	Zm00001d053457
					Zm00001d047045	Zm00001d032293	ENSRNA049997266
					Zm00001d021789	Zm00001d016465	Zm00001d053421
					Zm00001d012446	Zm00001d017324	ENSRNA049445166
					Zm00001d004734	Zm00001d037034	Zm00001d053467
					Zm00001d012140	Zm00001d028213	Zm00001d053552
					Zm00001d039016	Zm00001d023564	Zm00001d053529
					Zm00001d001789	Zm00001d017915	Zm00001d053538
					Zm00001d028354	Zm00001d026672	Zm00001d053537
					Zm00001d025865	Zm00001d044468	Zm00001d053465
					Zm00001d009005	Zm00001d025294	Zm00001d053502
					Zm00001d047273	Zm00001d024815	Zm00001d053531
					Zm00001d009872	Zm00001d036727	Zm00001d053599
					Zm00001d048954	Zm00001d023379	Zm00001d053568
					Zm00001d017809	Zm00001d029212	Zm00001d053511
					Zm00001d012653	Zm00001d035762	Zm00001d053608
					Zm00001d010670	Zm00001d053014	ENSRNA049445172
					Zm00001d018686	Zm00001d046467	zma-mir399a
					Zm00001d015012	Zm00001d023968	Zm00001d053484
					Zm00001d007302	Zm00001d018226	Zm00001d053494
					Zm00001d007329	Zm00001d013664	Zm00001d027018
					Zm00001d030790	Zm00001d015379	Zm00001d053584
					Zm00001d019106	Zm00001d008417	Zm00001d053581
					Zm00001d036981	Zm00001d022450	Zm00001d027011
					Zm00001d017995	Zm00001d034351	ENSRNA049997266
					Zm00001d002475	Zm00001d032571	Zm00001d053458
					Zm00001d048461	Zm00001d028218	Zm00001d053461
					Zm00001d026269	Zm00001d003007	Zm00001d053492
					Zm00001d045759	Zm00001d023510	Zm00001d053434
					Zm00001d053401	Zm00001d033708	ENSRNA049445136
					Zm00001d005542	Zm00001d043843	Zm00001d053478
					Zm00001d034636	Zm00001d052259	Zm00001d053420
					Zm00001d028962	Zm00001d001917	Zm00001d053459
					Zm00001d052008	Zm00001d033168	Zm00001d053433
					Zm00001d039717	Zm00001d005323	Zm00001d053415
					Zm00001d046939	Zm00001d004023	Zm00001d053562
					Zm00001d002436	Zm00001d011298	zma-MIR399g
					Zm00001d047242	Zm00001d022230	Zm00001d053508
					Zm00001d036640	Zm00001d006296	Zm00001d053530
					Zm00001d028522	Zm00001d020622	Zm00001d053593
					Zm00001d008244	Zm00001d048190	Zm00001d053499
					Zm00001d033567	Zm00001d030774	zma-mir399a
					Zm00001d010159	Zm00001d004196	Zm00001d027016
					Zm00001d008679	Zm00001d040535	Zm00001d053534
					Zm00001d028012	Zm00001d024601	Zm00001d053445
					Zm00001d012747	Zm00001d042590	Zm00001d053510
					Zm00001d033650	Zm00001d003034	Zm00001d053526
					Zm00001d043906	Zm00001d026312	Zm00001d053486
					Zm00001d043462	Zm00001d045488	Zm00001d053522
					Zm00001d005090	Zm00001d035473	Zm00001d053462
					Zm00001d013046	Zm00001d009122	Zm00001d053477
					Zm00001d048345	Zm00001d040898	zma-mir399g
					Zm00001d020692	Zm00001d030640	Zm00001d053485
					Zm00001d028188	Zm00001d026677	Zm00001d053447
					Zm00001d023922	Zm00001d052353	Zm00001d053512
					Zm00001d023543	Zm00001d035960	ENSRNA049997262
					Zm00001d012101	Zm00001d030470	Zm00001d053507
					Zm00001d045956	Zm00001d017000	zma-MIR399a
					Zm00001d053778	Zm00001d035974	ENSRNA049445111
					Zm00001d047592	Zm00001d032704	Zm00001d053418
					Zm00001d046948	Zm00001d021180	Zm00001d053493
					Zm00001d052308	Zm00001d018359	ENSRNA049445172
					Zm00001d036328	Zm00001d006227	ENSRNA049445160
					Zm00001d034823	Zm00001d010448	Zm00001d053406
					Zm00001d016634	Zm00001d002520	Zm00001d053468
					Zm00001d007062	Zm00001d052248	Zm00001d053479
					Zm00001d044304	Zm00001d052930	Zm00001d053466
					Zm00001d039469	Zm00001d046889	Zm00001d053417
					Zm00001d007764	Zm00001d051869	ENSRNA049464241
					Zm00001d047853	Zm00001d018944	Zm00001d053528
					Zm00001d016792	Zm00001d022433	ENSRNA049445130
					Zm00001d003119	Zm00001d013755	Zm00001d053487
					Zm00001d044907	Zm00001d015662	ENSRNA049445166
					Zm00001d051178	Zm00001d053816	ENSRNA049445130
					Zm00001d002283	Zm00001d003203	ENSRNA049445150
					Zm00001d043382	Zm00001d008354	Zm00001d016488
					Zm00001d032471	Zm00001d005925	Zm00001d016479
					Zm00001d036654	Zm00001d027971	Zm00001d016486
					Zm00001d048084	Zm00001d004152	Zm00001d016483
					Zm00001d052435	Zm00001d034665	Zm00001d016490
					Zm00001d034050	Zm00001d038368	Zm00001d016494
					Zm00001d006939	Zm00001d027324	Zm00001d016478
					Zm00001d021875	Zm00001d034509	Zm00001d016480
					Zm00001d023843	Zm00001d010262	ENSRNA049997340
					Zm00001d008250	Zm00001d009761	Zm00001d016484
					Zm00001d009383	Zm00001d039154	Zm00001d016493
					Zm00001d054014	Zm00001d037917	Zm00001d016489
					Zm00001d013271	Zm00001d049331	Zm00001d016491
					Zm00001d039616	Zm00001d042064	Zm00001d016487
					Zm00001d011483	Zm00001d044213	Zm00001d001676
					Zm00001d034015	Zm00001d009978	ENSRNA049997340
					Zm00001d004525	Zm00001d029860	Zm00001d016492
					Zm00001d015091	Zm00001d028173	zma-MIR529
					Zm00001d048507	Zm00001d039899	zma-mir529
					Zm00001d045102	Zm00001d012195	zma-mir529
					Zm00001d035854	Zm00001d019426	Zm00001d031750
					Zm00001d002145	Zm00001d040360	Zm00001d031724
					Zm00001d044614	Zm00001d028187	Zm00001d031749
					Zm00001d012155	Zm00001d024327	Zm00001d031733
					Zm00001d032855	Zm00001d028020	Zm00001d031737
					Zm00001d050604	Zm00001d010602	Zm00001d031727
					Zm00001d017979	Zm00001d027612	Zm00001d031734
					Zm00001d019495	Zm00001d012003	Zm00001d022890
					Zm00001d025469	Zm00001d033294	Zm00001d031747
					Zm00001d039144	Zm00001d014966	Zm00001d031743
					Zm00001d009572	Zm00001d007320	Zm00001d031751
					Zm00001d018499	Zm00001d013583	Zm00001d031753
					Zm00001d049197	Zm00001d049038	Zm00001d031735
					Zm00001d022132	Zm00001d029726	Zm00001d031738
					Zm00001d047977	Zm00001d013030	Zm00001d031746
					Zm00001d032157	Zm00001d040901	Zm00001d031732
					Zm00001d005539	Zm00001d016744	Zm00001d031729
					Zm00001d009783	Zm00001d030554	Zm00001d031731
					Zm00001d033879	Zm00001d027487	Zm00001d031736
					Zm00001d020973	Zm00001d029104	Zm00001d022892
					Zm00001d007758	Zm00001d031849	Zm00001d031740
					Zm00001d012827	Zm00001d052074	Zm00001d031728
					Zm00001d050131	Zm00001d012549	Zm00001d031739
					Zm00001d035450	Zm00001d044961	Zm00001d031741
					Zm00001d053284	Zm00001d026347	Zm00001d031748
					Zm00001d030131	Zm00001d025433	Zm00001d031745
					Zm00001d038038	Zm00001d037992	Zm00001d031754
					Zm00001d013239	Zm00001d034649	Zm00001d031726
					Zm00001d037970	Zm00001d003179	Zm00001d031730
					Zm00001d041510	Zm00001d003066	Zm00001d031725
					Zm00001d039769	Zm00001d030968	ENSRNA049438418
					Zm00001d026322	Zm00001d032900	ENSRNA049438418
					Zm00001d008258	Zm00001d006368	Zm00001d022891
					Zm00001d019093	Zm00001d045074	Zm00001d012126
					Zm00001d052720	Zm00001d029034	Zm00001d012129
					Zm00001d034518	Zm00001d032516	Zm00001d012128
					Zm00001d010724	Zm00001d015228	Zm00001d012127
					Zm00001d048392	Zm00001d022239	Zm00001d016131
					Zm00001d009631	Zm00001d029065	Zm00001d016000
					Zm00001d015234	Zm00001d022586	Zm00001d016034
					Zm00001d015401	Zm00001d031028	Zm00001d016008
					Zm00001d009075	Zm00001d042632	Zm00001d016128
					Zm00001d025963	Zm00001d022134	Zm00001d016037
					Zm00001d041624	Zm00001d028631	Zm00001d016029
					Zm00001d039881	Zm00001d002946	Zm00001d016055
					Zm00001d011572	Zm00001d027340	Zm00001d016129
					Zm00001d021646	Zm00001d007192	Zm00001d016001
					Zm00001d008651	Zm00001d027460	Zm00001d016077
					Zm00001d044016	Zm00001d013729	Zm00001d016070
					Zm00001d007186	Zm00001d015932	Zm00001d016084
					Zm00001d053648	Zm00001d033682	Zm00001d016063
					Zm00001d036401	Zm00001d026097	Zm00001d016041
					Zm00001d031958	Zm00001d035975	Zm00001d016006
					Zm00001d017258	Zm00001d005358	Zm00001d016068
					Zm00001d017876	Zm00001d037538	Zm00001d016021
					Zm00001d044766	Zm00001d014557	Zm00001d015999
					Zm00001d047403	Zm00001d012126	Zm00001d016060
					Zm00001d010029	Zm00001d018479	Zm00001d016099
					Zm00001d013335	Zm00001d005453	Zm00001d016082
					Zm00001d022275	Zm00001d019587	Zm00001d016072
					Zm00001d005888	Zm00001d039422	Zm00001d016106
					Zm00001d027955	Zm00001d004463	Zm00001d016080
					Zm00001d042851	Zm00001d031065	Zm00001d016059
					Zm00001d031659	Zm00001d044288	Zm00001d016048
					Zm00001d012750	Zm00001d048315	Zm00001d016039
					Zm00001d046936	Zm00001d043358	Zm00001d016105
					Zm00001d002128	Zm00001d038093	Zm00001d016073
					Zm00001d044026	Zm00001d030011	Zm00001d016122
					Zm00001d041692	Zm00001d023896	Zm00001d016052
					Zm00001d022122	Zm00001d016665	Zm00001d016121
					Zm00001d047240	Zm00001d039305	Zm00001d016096
					Zm00001d039192	Zm00001d034739	Zm00001d016044
					Zm00001d004396	Zm00001d014896	Zm00001d016038
					Zm00001d038739	Zm00001d019481	Zm00001d016045
					Zm00001d022425	Zm00001d011850	Zm00001d016049
					Zm00001d053889	Zm00001d014595	Zm00001d016101
					Zm00001d043272	Zm00001d028786	Zm00001d016031
					Zm00001d042042	Zm00001d037770	Zm00001d016017
					Zm00001d043473	Zm00001d012651	Zm00001d016012
					Zm00001d002022	Zm00001d021036	Zm00001d001654
					Zm00001d017868	Zm00001d014920	Zm00001d016081
					Zm00001d005271	Zm00001d007129	Zm00001d016056
					Zm00001d043301	Zm00001d023238	Zm00001d016002
					Zm00001d034885	Zm00001d049440	Zm00001d016095
					Zm00001d016477	Zm00001d033002	Zm00001d016054
					Zm00001d037369	Zm00001d048514	Zm00001d016015
					Zm00001d050981	Zm00001d039727	Zm00001d016064
					Zm00001d012380	Zm00001d010946	Zm00001d016027
					Zm00001d039931	Zm00001d043565	Zm00001d016100
					Zm00001d023576	Zm00001d007215	Zm00001d016119
					Zm00001d026363	Zm00001d039278	Zm00001d016087
					Zm00001d008611	Zm00001d001882	Zm00001d016066
					Zm00001d014792	Zm00001d003950	Zm00001d016089
					Zm00001d017865	Zm00001d021299	Zm00001d016043
					Zm00001d021835	Zm00001d053813	Zm00001d016079
					Zm00001d018277	Zm00001d013809	Zm00001d016098
					Zm00001d052767	Zm00001d014663	Zm00001d016062
					Zm00001d011286	Zm00001d003652	Zm00001d016040
					Zm00001d010919	Zm00001d031318	Zm00001d016125
					Zm00001d042643	Zm00001d024205	Zm00001d001653
					Zm00001d016902	Zm00001d017522	Zm00001d001648
					Zm00001d051675	Zm00001d007577	Zm00001d016130
					Zm00001d041608	Zm00001d051848	Zm00001d016075
					Zm00001d037265	Zm00001d032801	Zm00001d016011
					Zm00001d021120	Zm00001d021557	Zm00001d016103
					Zm00001d054105	Zm00001d022016	Zm00001d016014
					Zm00001d006422	Zm00001d028050	Zm00001d016035
					Zm00001d018286	Zm00001d006737	Zm00001d016022
					Zm00001d020783	Zm00001d011159	Zm00001d016057
					Zm00001d038746	Zm00001d043207	Zm00001d016061
					Zm00001d005501	Zm00001d008777	Zm00001d016025
					Zm00001d038195	Zm00001d015837	ENSRNA049446532
					Zm00001d009504	Zm00001d014864	Zm00001d016036
					Zm00001d038432	Zm00001d052078	Zm00001d016120
					Zm00001d011487	Zm00001d028757	Zm00001d016118
					Zm00001d013920	Zm00001d009912	ENSRNA049446516
					Zm00001d004407	Zm00001d045556	Zm00001d016115
					Zm00001d022103	Zm00001d012118	Zm00001d016074
					Zm00001d053611	Zm00001d043225	Zm00001d016042
					Zm00001d021609	Zm00001d041138	Zm00001d016126
					Zm00001d015886	Zm00001d027624	Zm00001d016083
					Zm00001d013439	Zm00001d006455	Zm00001d001649
					Zm00001d015433	Zm00001d050245	Zm00001d001655
					Zm00001d043666	Zm00001d033780	Zm00001d016127
					Zm00001d021132	Zm00001d052785	ENSRNA049446541
					Zm00001d030051	Zm00001d049703	Zm00001d001657
					Zm00001d008789	Zm00001d046513	Zm00001d016026
					Zm00001d049764	Zm00001d020237	Zm00001d016085
					Zm00001d044432	Zm00001d043407	Zm00001d016016
					Zm00001d011700	Zm00001d017894	Zm00001d016069
					Zm00001d053003	Zm00001d049193	Zm00001d016024
					Zm00001d022436	Zm00001d017529	Zm00001d016123
					Zm00001d022066	Zm00001d026593	Zm00001d016124
					Zm00001d019547	Zm00001d021224	Zm00001d016009
					Zm00001d037001	Zm00001d014178	Zm00001d016010
					Zm00001d015811	Zm00001d041474	ENSRNA049455955
					Zm00001d016002	Zm00001d020053	ENSRNA049455955
					Zm00001d048430	Zm00001d028660	Zm00001d016007
					Zm00001d047028	Zm00001d018596	Zm00001d016076
					Zm00001d040311	Zm00001d021169	Zm00001d001650
					Zm00001d054003	Zm00001d007770	Zm00001d016013
					Zm00001d033616	Zm00001d022469	Zm00001d001652
					Zm00001d047422	Zm00001d002961	Zm00001d016019
					Zm00001d051183	Zm00001d013842	Zm00001d016091
					Zm00001d033295	Zm00001d029272	Zm00001d016104
					Zm00001d052620	Zm00001d036388	Zm00001d001658
					Zm00001d006645	Zm00001d040829	Zm00001d001656
					Zm00001d047191	Zm00001d029366	Zm00001d001651
					Zm00001d033037	Zm00001d043059	ENSRNA049446516
					Zm00001d021741	Zm00001d012800	ENSRNA049446532
					Zm00001d016044	Zm00001d034490	ENSRNA049446541
					Zm00001d035812	Zm00001d016996	Zm00001d046706
					Zm00001d023795	Zm00001d049191	Zm00001d046722
					Zm00001d013984	Zm00001d044324	Zm00001d046766
					Zm00001d011447	Zm00001d039856	Zm00001d046778
					Zm00001d032226	Zm00001d038248	Zm00001d046719
					Zm00001d018947	Zm00001d029066	Zm00001d046705
					Zm00001d017128	Zm00001d046047	Zm00001d046683
					Zm00001d035570	Zm00001d030020	Zm00001d046661
					Zm00001d032555	Zm00001d014998	Zm00001d046811
					Zm00001d012821	Zm00001d050430	Zm00001d046662
					Zm00001d047769	Zm00001d002267	Zm00001d046691
					Zm00001d014789	Zm00001d049183	Zm00001d046694
					Zm00001d002456	Zm00001d038158	Zm00001d046714
					Zm00001d007802	Zm00001d053624	Zm00001d046717
					Zm00001d034080	Zm00001d043029	Zm00001d046700
					Zm00001d004139	Zm00001d026475	Zm00001d046737
					Zm00001d040748	Zm00001d029375	Zm00001d046663
					Zm00001d003567	Zm00001d045436	Zm00001d046716
					Zm00001d010447	Zm00001d005328	Zm00001d046682
					Zm00001d019948	Zm00001d007318	Zm00001d046784
					Zm00001d008345	Zm00001d018036	Zm00001d046767
					Zm00001d042033	Zm00001d018525	Zm00001d046742
					Zm00001d014302	Zm00001d037573	Zm00001d046679
					Zm00001d010492	Zm00001d035973	Zm00001d046802
					Zm00001d020913	Zm00001d028111	Zm00001d046697
					Zm00001d019631	Zm00001d052153	Zm00001d046684
					Zm00001d018482	Zm00001d040462	Zm00001d046810
					Zm00001d006758	Zm00001d033799	Zm00001d046658
					Zm00001d025449	Zm00001d012855	Zm00001d046765
					Zm00001d044193	Zm00001d013274	Zm00001d046733
					Zm00001d032470	Zm00001d034935	Zm00001d046779
					Zm00001d015037	Zm00001d025663	Zm00001d046703
					Zm00001d044266	Zm00001d013935	Zm00001d046740
					Zm00001d013442	Zm00001d017469	Zm00001d046688
					Zm00001d002012	Zm00001d042410	Zm00001d046728
					Zm00001d002390	Zm00001d045491	Zm00001d046654
					Zm00001d050316	Zm00001d027550	Zm00001d046656
					Zm00001d053022	Zm00001d038004	Zm00001d046651
					Zm00001d002359	Zm00001d004248	Zm00001d046758
					Zm00001d018217	Zm00001d031257	Zm00001d046817
					Zm00001d019881	Zm00001d004361	Zm00001d046707
					Zm00001d007295	Zm00001d041201	Zm00001d046788
					Zm00001d002418	Zm00001d020251	Zm00001d046823
					Zm00001d007719	Zm00001d047399	Zm00001d046739
					Zm00001d007075	Zm00001d045877	Zm00001d046666
					Zm00001d015810	Zm00001d004664	Zm00001d046718
					Zm00001d049905	Zm00001d021775	Zm00001d046769
					Zm00001d043324	Zm00001d003434	Zm00001d046801
					Zm00001d008293	Zm00001d043166	Zm00001d027148
					Zm00001d009750	Zm00001d012633	Zm00001d046781
					Zm00001d004676	Zm00001d032249	Zm00001d046724
					Zm00001d003613	Zm00001d046745	Zm00001d046772
					Zm00001d013272	Zm00001d045563	Zm00001d046711
					Zm00001d018391	Zm00001d005654	Zm00001d046782
					Zm00001d025024	Zm00001d019534	Zm00001d027150
					Zm00001d024225	Zm00001d046318	Zm00001d046710
					Zm00001d048901	Zm00001d004410	Zm00001d046708
					Zm00001d008763	Zm00001d024379	Zm00001d046678
					Zm00001d027731	Zm00001d003861	Zm00001d046783
					Zm00001d035199	Zm00001d018461	Zm00001d027151
					Zm00001d037122	Zm00001d006944	Zm00001d046807
					Zm00001d020345	Zm00001d047758	Zm00001d046655
					Zm00001d008788	Zm00001d020371	Zm00001d046754
					Zm00001d004190	Zm00001d019677	Zm00001d046813
					Zm00001d017832	Zm00001d034863	Zm00001d046759
					Zm00001d047534	Zm00001d030542	Zm00001d046664
					Zm00001d001937	Zm00001d047104	Zm00001d046816
					Zm00001d050800	Zm00001d050493	Zm00001d046800
					Zm00001d026350	Zm00001d047560	Zm00001d046815
					Zm00001d014797	Zm00001d032899	Zm00001d046797
					Zm00001d050382	Zm00001d018393	Zm00001d046677
					Zm00001d019090	Zm00001d041969	Zm00001d046757
					Zm00001d043347	Zm00001d008377	Zm00001d046760
					Zm00001d038982	Zm00001d029520	Zm00001d046775
					Zm00001d037377	Zm00001d045618	Zm00001d046808
					Zm00001d043052	Zm00001d035657	Zm00001d046753
					Zm00001d041343	Zm00001d028230	Zm00001d046698
					Zm00001d009513	Zm00001d034617	Zm00001d046690
					Zm00001d011351	Zm00001d019358	Zm00001d046726
					Zm00001d033419	Zm00001d048558	Zm00001d046803
					Zm00001d040274	Zm00001d001856	Zm00001d046669
					Zm00001d030217	Zm00001d052144	Zm00001d046727
					Zm00001d034498	Zm00001d010137	Zm00001d046738
					Zm00001d036025	Zm00001d005351	Zm00001d046676
					Zm00001d005736	Zm00001d044726	Zm00001d046681
					Zm00001d053316	Zm00001d018447	Zm00001d046798
					Zm00001d048308	Zm00001d028744	Zm00001d046786
					Zm00001d003329	Zm00001d005329	Zm00001d046750
					Zm00001d033632	Zm00001d003432	Zm00001d046755
					Zm00001d015026	Zm00001d027434	Zm00001d046685
					Zm00001d013453	Zm00001d003508	Zm00001d046671
					Zm00001d031694	Zm00001d015670	Zm00001d046695
					Zm00001d034012	Zm00001d011838	Zm00001d046723
					Zm00001d017096	Zm00001d011471	Zm00001d027149
					Zm00001d038257	Zm00001d036532	Zm00001d046736
					Zm00001d009597	Zm00001d008923	Zm00001d046709
					Zm00001d015208	Zm00001d021698	Zm00001d046763
					Zm00001d004125	Zm00001d024839	Zm00001d046670
					Zm00001d045072	Zm00001d045667	Zm00001d046704
					Zm00001d046531	Zm00001d029410	Zm00001d046748
					Zm00001d028262	Zm00001d047883	Zm00001d046660
					Zm00001d020943	Zm00001d030888	Zm00001d046793
					Zm00001d043845	Zm00001d021393	Zm00001d046751
					Zm00001d027963	Zm00001d012720	Zm00001d046672
					Zm00001d018112	Zm00001d008457	ENSRNA049450785
					Zm00001d017829	Zm00001d029519	Zm00001d046761
					Zm00001d052800	Zm00001d027711	Zm00001d046792
					Zm00001d047896	Zm00001d016866	Zm00001d046771
					Zm00001d047863	Zm00001d032669	Zm00001d046747
					Zm00001d010783	Zm00001d032459	Zm00001d046649
					Zm00001d016980	Zm00001d049762	Zm00001d046713
					Zm00001d018512	Zm00001d003483	Zm00001d046795
					Zm00001d027483	Zm00001d006684	Zm00001d046774
					Zm00001d041183	Zm00001d046184	Zm00001d046665
					Zm00001d003222	Zm00001d038959	Zm00001d046749
					Zm00001d007769	Zm00001d007789	Zm00001d046777
					Zm00001d012327	Zm00001d045085	Zm00001d046730
					Zm00001d032980	Zm00001d048503	Zm00001d046794
					Zm00001d049761	Zm00001d001824	Zm00001d046659
					Zm00001d018792	Zm00001d038061	Zm00001d046675
					Zm00001d025274	Zm00001d021901	Zm00001d046673
					Zm00001d003333	Zm00001d032044	Zm00001d046729
					Zm00001d041380	Zm00001d019078	Zm00001d046814
					Zm00001d050401	Zm00001d053393	Zm00001d046732
					Zm00001d037109	Zm00001d049127	Zm00001d046812
					Zm00001d043613	Zm00001d035308	Zm00001d046818
					Zm00001d017848	Zm00001d015513	Zm00001d046790
					Zm00001d009941	Zm00001d023995	Zm00001d046693
					Zm00001d035527	Zm00001d023939	Zm00001d046745
					Zm00001d025453	Zm00001d049173	Zm00001d046735
					Zm00001d053354	Zm00001d008733	Zm00001d046764
					Zm00001d013523	Zm00001d020926	Zm00001d046680
					Zm00001d010282	Zm00001d021413	Zm00001d046819
					Zm00001d028493	Zm00001d037943	Zm00001d046768
					Zm00001d036395	Zm00001d030759	Zm00001d046687
					Zm00001d027503	Zm00001d027721	Zm00001d046689
					Zm00001d026239	Zm00001d007908	Zm00001d046743
					Zm00001d041346	Zm00001d048606	Zm00001d046805
					Zm00001d003198	Zm00001d031423	Zm00001d046725
					Zm00001d011981	Zm00001d029654	Zm00001d046715
					Zm00001d003655	Zm00001d023313	Zm00001d046667
					Zm00001d005361	Zm00001d011467	Zm00001d046652
					Zm00001d036919	Zm00001d031128	Zm00001d046809
					Zm00001d037951	Zm00001d047253	Zm00001d046799
					Zm00001d051507	Zm00001d020703	Zm00001d046699
					Zm00001d042212	Zm00001d041972	ENSRNA049450782
					Zm00001d002377	Zm00001d032402	Zm00001d046746
					Zm00001d037096	Zm00001d008199	Zm00001d046668
					Zm00001d016877	Zm00001d001896	ENSRNA049450785
					Zm00001d014770	Zm00001d032222	Zm00001d046804
					Zm00001d049708	Zm00001d053704	Zm00001d046776
					Zm00001d029044	Zm00001d029707	Zm00001d046696
					Zm00001d023479	Zm00001d006903	ENSRNA049450782
					Zm00001d028784	Zm00001d016659	Zm00001d010989
					Zm00001d021196	Zm00001d046663	Zm00001d010946
					Zm00001d042712	Zm00001d042143	Zm00001d011036
					Zm00001d043075	Zm00001d014715	Zm00001d011005
					Zm00001d017303	Zm00001d029371	Zm00001d010974
					Zm00001d030026	Zm00001d006823	Zm00001d010969
					Zm00001d016407	Zm00001d033455	Zm00001d010948
					Zm00001d032547	Zm00001d002261	Zm00001d011008
					Zm00001d016836	Zm00001d042909	Zm00001d011007
					Zm00001d051039	Zm00001d038229	Zm00001d010940
					Zm00001d037156	Zm00001d026664	Zm00001d011038
					Zm00001d010852	Zm00001d028465	Zm00001d010957
					Zm00001d046272	Zm00001d053104	Zm00001d011034
					Zm00001d025167	Zm00001d049201	Zm00001d011004
					Zm00001d048096	Zm00001d013445	Zm00001d010992
					Zm00001d044281	Zm00001d007830	Zm00001d011042
					Zm00001d006373	Zm00001d047528	Zm00001d010991
					Zm00001d052888	Zm00001d022326	Zm00001d010962
					Zm00001d014568	Zm00001d017557	Zm00001d010971
					Zm00001d010920	Zm00001d039650	Zm00001d010985
					Zm00001d025750	Zm00001d013919	Zm00001d010973
					Zm00001d041803	Zm00001d046742	Zm00001d010995
					Zm00001d015209	Zm00001d008974	Zm00001d010952
					Zm00001d041994	Zm00001d031131	Zm00001d010987
					Zm00001d011525	Zm00001d009084	Zm00001d010970
					Zm00001d012996	Zm00001d003091	Zm00001d010941
					Zm00001d014499	Zm00001d042437	Zm00001d010950
					Zm00001d012301	Zm00001d017821	Zm00001d011009
					Zm00001d006573	Zm00001d033977	Zm00001d011033
					Zm00001d044917	Zm00001d049940	Zm00001d010958
					Zm00001d021090	Zm00001d034679	Zm00001d011020
					Zm00001d032326	Zm00001d029028	Zm00001d010988
					Zm00001d021301	Zm00001d035236	Zm00001d010945
					Zm00001d006192	Zm00001d047436	Zm00001d011027
					Zm00001d010997	Zm00001d029708	Zm00001d010967
					Zm00001d025739	Zm00001d025255	Zm00001d010986
					Zm00001d013503	Zm00001d028369	Zm00001d011000
					Zm00001d054076	Zm00001d001883	Zm00001d010993
					Zm00001d049442	Zm00001d011756	Zm00001d010998
					Zm00001d037546	Zm00001d034839	Zm00001d011012
					Zm00001d009600	Zm00001d043228	Zm00001d011021
					Zm00001d010040	Zm00001d006868	Zm00001d010975
					Zm00001d007229	Zm00001d013310	Zm00001d011002
					Zm00001d004477	Zm00001d025745	Zm00001d010978
					Zm00001d029435	Zm00001d020242	Zm00001d010994
					Zm00001d007089	Zm00001d021991	Zm00001d011014
					Zm00001d017946	Zm00001d018489	Zm00001d010983
					Zm00001d021675	Zm00001d008360	Zm00001d010972
					Zm00001d045417	Zm00001d004982	Zm00001d010968
					Zm00001d053379	Zm00001d039706	ENSRNA049448346
					Zm00001d038494	Zm00001d046549	Zm00001d011041
					Zm00001d025461	Zm00001d042787	Zm00001d011029
					Zm00001d052346	Zm00001d032587	Zm00001d010942
					Zm00001d043074	Zm00001d053591	Zm00001d011035
					Zm00001d044283	Zm00001d022071	Zm00001d011016
					Zm00001d013829	Zm00001d020835	Zm00001d010982
					Zm00001d036507	Zm00001d018937	Zm00001d010951
					Zm00001d028960	Zm00001d013056	Zm00001d011037
					Zm00001d048766	Zm00001d017783	Zm00001d010944
					Zm00001d031487	Zm00001d043188	Zm00001d010979
					Zm00001d032336	Zm00001d025522	Zm00001d011013
					Zm00001d021452	Zm00001d002676	Zm00001d011040
					Zm00001d027302	Zm00001d030184	Zm00001d011006
					Zm00001d037760	Zm00001d019697	Zm00001d011025
					Zm00001d039061	Zm00001d036982	Zm00001d010961
					Zm00001d011213	Zm00001d048492	Zm00001d008102
					Zm00001d016326	Zm00001d005151	Zm00001d010997
					Zm00001d030954	Zm00001d008262	Zm00001d010943
					Zm00001d023335	Zm00001d049615	Zm00001d010990
					Zm00001d040218	Zm00001d017808	Zm00001d011019
					Zm00001d027480	Zm00001d041746	Zm00001d011017
					Zm00001d039047	Zm00001d009270	Zm00001d010955
					Zm00001d022185	Zm00001d028641	Zm00001d011011
					Zm00001d053372	Zm00001d037867	Zm00001d011043
					Zm00001d016804	Zm00001d015816	Zm00001d011003
					Zm00001d008306	Zm00001d013375	Zm00001d010965
					Zm00001d022490	Zm00001d035578	Zm00001d010956
					Zm00001d051405	Zm00001d014668	Zm00001d008101
					Zm00001d032575	Zm00001d037463	Zm00001d011001
					Zm00001d009452	Zm00001d007261	Zm00001d011026
					Zm00001d022378	Zm00001d027515	Zm00001d011032
					Zm00001d030725	Zm00001d020549	Zm00001d008103
					Zm00001d011140	Zm00001d006113	ENSRNA049470615
					Zm00001d051951	Zm00001d053986	Zm00001d011018
					Zm00001d026192	Zm00001d015389	Zm00001d008100
					Zm00001d028022	Zm00001d039656	Zm00001d010976
					Zm00001d033749	Zm00001d044774	Zm00001d011015
					Zm00001d047208	Zm00001d044916	Zm00001d011028
					Zm00001d012661	Zm00001d036110	Zm00001d010984
					Zm00001d033798	Zm00001d049210	ENSRNA049470674
					Zm00001d002239	Zm00001d046587	ENSRNA049448359
					Zm00001d020946	Zm00001d028104	Zm00001d011023
					Zm00001d043425	Zm00001d022306	ENSRNA049470674
					Zm00001d040317	Zm00001d034019	Zm00001d010996
					Zm00001d032902	Zm00001d021993	Zm00001d010954
					Zm00001d051600	Zm00001d014572	ENSRNA049448359
					Zm00001d048115	Zm00001d002420	ENSRNA049448346
					Zm00001d003796	Zm00001d015229	ENSRNA049470615
					Zm00001d052180	Zm00001d021931	Zm00001d052632
					Zm00001d008906	Zm00001d018295	Zm00001d052651
					Zm00001d042080	Zm00001d014924	Zm00001d052638
					Zm00001d027412	Zm00001d023302	Zm00001d052640
					Zm00001d017888	Zm00001d037084	Zm00001d052637
					Zm00001d049126	Zm00001d013344	Zm00001d052647
					Zm00001d012822	Zm00001d012930	Zm00001d052652
					Zm00001d022343	Zm00001d010714	Zm00001d052642
					Zm00001d029563	Zm00001d039595	Zm00001d052633
					Zm00001d053300	Zm00001d033928	Zm00001d052649
					Zm00001d039012	Zm00001d049133	Zm00001d026970
					Zm00001d044023	Zm00001d041789	Zm00001d052634
					Zm00001d021938	Zm00001d047946	Zm00001d052648
					Zm00001d032319	Zm00001d026214	Zm00001d052635
					Zm00001d021346	Zm00001d013697	ENSRNA049466982
					Zm00001d001980	Zm00001d020011	Zm00001d052639
					Zm00001d027743	Zm00001d022551	Zm00001d026972
					Zm00001d015893	Zm00001d005489	Zm00001d052636
					Zm00001d030518	Zm00001d052921	Zm00001d026971
					Zm00001d053674	Zm00001d036131	ENSRNA049466982
					Zm00001d025460	Zm00001d009792	Zm00001d041474
					Zm00001d051242	Zm00001d051132	Zm00001d000597
					Zm00001d022000	Zm00001d008289	Zm00001d041471
					Zm00001d030676	Zm00001d005403	Zm00001d041475
					Zm00001d044597	Zm00001d028863	Zm00001d041461
					Zm00001d016606	Zm00001d015245	Zm00001d041460
					Zm00001d006041	Zm00001d045819	Zm00001d041472
					Zm00001d020204	Zm00001d028813	Zm00001d041484
					Zm00001d025933	Zm00001d039343	Zm00001d000596
					Zm00001d048338	Zm00001d011877	Zm00001d041455
					Zm00001d013599	Zm00001d040056	Zm00001d041454
					Zm00001d012322	Zm00001d015988	Zm00001d041456
					Zm00001d012801	Zm00001d011619	Zm00001d041481
					Zm00001d002688	Zm00001d045352	Zm00001d041473
					Zm00001d033558	Zm00001d029550	Zm00001d041464
					Zm00001d013402	Zm00001d002185	Zm00001d041476
					Zm00001d015082	Zm00001d004707	Zm00001d041467
					Zm00001d029664	Zm00001d053751	Zm00001d041458
					Zm00001d044657	Zm00001d007144	Zm00001d041480
					Zm00001d036879	Zm00001d050434	Zm00001d041457
					Zm00001d026213	Zm00001d014109	Zm00001d000595
					Zm00001d025837	Zm00001d036361	Zm00001d000599
					Zm00001d014642	Zm00001d002539	Zm00001d041462
					Zm00001d008333	Zm00001d027352	Zm00001d041469
					Zm00001d012809	Zm00001d014413	Zm00001d041465
					Zm00001d014344	Zm00001d016521	Zm00001d000598
					Zm00001d008455	Zm00001d019108	Zm00001d009940
					Zm00001d041926	Zm00001d032944	Zm00001d009850
					Zm00001d047030	Zm00001d033933	Zm00001d009810
					Zm00001d034964	Zm00001d053515	Zm00001d009926
					Zm00001d004790	Zm00001d045746	Zm00001d009883
					Zm00001d041601	Zm00001d027505	Zm00001d009789
					Zm00001d021131	Zm00001d034512	Zm00001d009761
					Zm00001d042505	Zm00001d048298	Zm00001d009948
					Zm00001d022113	Zm00001d006680	Zm00001d009806
					Zm00001d006628	Zm00001d041950	Zm00001d009791
					Zm00001d036631	Zm00001d027675	Zm00001d009946
					Zm00001d002695	Zm00001d028018	Zm00001d009872
					Zm00001d051241	Zm00001d024919	Zm00001d009859
					Zm00001d039435	Zm00001d042479	Zm00001d009814
					Zm00001d039287	Zm00001d017914	Zm00001d009950
					Zm00001d051009	Zm00001d028485	Zm00001d009878
					Zm00001d041759	Zm00001d036624	Zm00001d009908
					Zm00001d011983	Zm00001d024159	Zm00001d009840
					Zm00001d023706	Zm00001d044429	Zm00001d009847
					Zm00001d014423	Zm00001d023373	Zm00001d009765
					Zm00001d039608	Zm00001d007940	Zm00001d009795
					Zm00001d007434	Zm00001d034279	Zm00001d009870
					Zm00001d012156	Zm00001d029046	Zm00001d009958
					Zm00001d034572	Zm00001d011963	Zm00001d009801
					Zm00001d052010	Zm00001d041962	Zm00001d009927
					Zm00001d026703	Zm00001d046717	Zm00001d009798
					Zm00001d012776	Zm00001d011078	Zm00001d009793
					Zm00001d007397	Zm00001d054106	Zm00001d009771
					Zm00001d025668	Zm00001d026643	Zm00001d009873
					Zm00001d012450	Zm00001d029055	Zm00001d009827
					Zm00001d014503	Zm00001d016595	Zm00001d009871
					Zm00001d009824	Zm00001d043552	Zm00001d009925
					Zm00001d007167	Zm00001d015314	Zm00001d009837
					Zm00001d039214	Zm00001d051234	Zm00001d009863
					Zm00001d008198	Zm00001d032699	Zm00001d009843
					Zm00001d009950	Zm00001d004132	Zm00001d009962
					Zm00001d052027	Zm00001d031002	Zm00001d009856
					Zm00001d026039	Zm00001d034251	Zm00001d009938
					Zm00001d023791	Zm00001d020643	Zm00001d009930
					Zm00001d006731	Zm00001d053954	Zm00001d009760
					Zm00001d028086	Zm00001d036004	Zm00001d009860
					Zm00001d046033	Zm00001d013223	Zm00001d009773
					Zm00001d013427	Zm00001d038198	Zm00001d009868
					Zm00001d044880	Zm00001d041707	Zm00001d009802
					Zm00001d022321	Zm00001d029429	Zm00001d009811
					Zm00001d052851	Zm00001d023912	Zm00001d009767
					Zm00001d025673	Zm00001d041900	Zm00001d009829
					Zm00001d015778	Zm00001d038217	Zm00001d009836
					Zm00001d045297	Zm00001d014685	Zm00001d009841
					Zm00001d036620	Zm00001d042804	Zm00001d009928
					Zm00001d017193	Zm00001d042137	Zm00001d009960
					Zm00001d028438	Zm00001d010305	Zm00001d009780
					Zm00001d018270	Zm00001d001973	Zm00001d009824
					Zm00001d009542	Zm00001d051856	Zm00001d009932
					Zm00001d010576	Zm00001d033186	Zm00001d009907
					Zm00001d018126	Zm00001d013058	Zm00001d009953
					Zm00001d028825	Zm00001d010850	Zm00001d009792
					Zm00001d024661	Zm00001d052865	Zm00001d009763
					Zm00001d004993	Zm00001d040342	Zm00001d009828
					Zm00001d013742	Zm00001d036483	Zm00001d009779
					Zm00001d011602	Zm00001d038807	Zm00001d009805
					Zm00001d014196	Zm00001d019075	Zm00001d009783
					Zm00001d017660	Zm00001d043370	Zm00001d009914
					Zm00001d032970	Zm00001d034750	Zm00001d009756
					Zm00001d034064	Zm00001d017053	Zm00001d009775
					Zm00001d043093	Zm00001d017216	Zm00001d009849
					Zm00001d041383	Zm00001d013006	Zm00001d009844
					Zm00001d010823	Zm00001d013673	Zm00001d009905
					Zm00001d027444	Zm00001d015329	Zm00001d009941
					Zm00001d011220	Zm00001d022537	Zm00001d009910
					Zm00001d026572	Zm00001d032894	Zm00001d009903
					Zm00001d017686	Zm00001d051188	Zm00001d009866
					Zm00001d011975	Zm00001d002537	Zm00001d009823
					Zm00001d052198	Zm00001d035989	Zm00001d009797
					Zm00001d050488	Zm00001d047689	Zm00001d009813
					Zm00001d002915	Zm00001d028096	Zm00001d009757
					Zm00001d018654	Zm00001d030340	Zm00001d009957
					Zm00001d033448	Zm00001d040268	Zm00001d009929
					Zm00001d049480	Zm00001d038857	Zm00001d009858
					Zm00001d040429	Zm00001d015309	Zm00001d008048
					Zm00001d012275	Zm00001d004012	Zm00001d009880
					Zm00001d014187	Zm00001d038006	Zm00001d009902
					Zm00001d046218	Zm00001d018330	Zm00001d009915
					Zm00001d009260	Zm00001d045381	Zm00001d009848
					Zm00001d024999	Zm00001d033525	Zm00001d009816
					Zm00001d003902	Zm00001d028205	Zm00001d009759
					Zm00001d045418	Zm00001d016397	Zm00001d009786
					Zm00001d050518	Zm00001d028464	Zm00001d009825
					Zm00001d052188	Zm00001d036359	Zm00001d009949
					Zm00001d026541	Zm00001d006931	Zm00001d009774
					Zm00001d026028	Zm00001d031326	Zm00001d009888
					Zm00001d046506	Zm00001d009735	Zm00001d009808
					Zm00001d011013	Zm00001d053275	Zm00001d009909
					Zm00001d019568	Zm00001d015086	Zm00001d009921
					Zm00001d019567	Zm00001d010564	Zm00001d009912
					Zm00001d050584	Zm00001d049914	Zm00001d009893
					Zm00001d027394	Zm00001d034366	Zm00001d009769
					Zm00001d046592	Zm00001d038071	Zm00001d009896
					Zm00001d044823	Zm00001d021534	Zm00001d009826
					Zm00001d029976	Zm00001d037203	Zm00001d008053
					Zm00001d036277	Zm00001d021580	Zm00001d009835
					Zm00001d043800	Zm00001d007881	Zm00001d009877
					Zm00001d025752	Zm00001d021371	Zm00001d009766
					Zm00001d014011	Zm00001d011876	Zm00001d009876
					Zm00001d053994	Zm00001d018471	Zm00001d009800
					Zm00001d021070	Zm00001d002644	Zm00001d009803
					Zm00001d052668	Zm00001d037602	Zm00001d009821
					Zm00001d012735	Zm00001d012826	Zm00001d009762
					Zm00001d010902	Zm00001d005497	Zm00001d009890
					Zm00001d044127	Zm00001d028098	Zm00001d009768
					Zm00001d020989	Zm00001d050642	Zm00001d009964
					Zm00001d029380	Zm00001d018637	Zm00001d009931
					Zm00001d044243	Zm00001d043280	Zm00001d009889
					Zm00001d048570	Zm00001d026610	Zm00001d009796
					Zm00001d027788	Zm00001d042432	Zm00001d009830
					Zm00001d053993	Zm00001d051498	Zm00001d008052
					Zm00001d036949	Zm00001d002713	Zm00001d009815
					Zm00001d040448	Zm00001d026514	Zm00001d009939
					Zm00001d041389	Zm00001d008690	Zm00001d009787
					Zm00001d022407	Zm00001d038832	Zm00001d009943
					Zm00001d015704	Zm00001d046581	Zm00001d009952
					Zm00001d027448	Zm00001d047766	Zm00001d009897
					Zm00001d038980	Zm00001d018259	Zm00001d009917
					Zm00001d047218	Zm00001d053625	Zm00001d008049
					Zm00001d021363	Zm00001d007259	Zm00001d009879
					Zm00001d040016	Zm00001d003491	Zm00001d009898
					Zm00001d004898	Zm00001d036181	Zm00001d009919
					Zm00001d032064	Zm00001d050827	Zm00001d009923
					Zm00001d036331	Zm00001d008224	Zm00001d009904
					Zm00001d042642	Zm00001d046060	ENSRNA049475771
					Zm00001d011561	Zm00001d015313	Zm00001d009954
					Zm00001d033903	Zm00001d028597	Zm00001d009920
					Zm00001d037151	Zm00001d039746	Zm00001d009913
					Zm00001d016615	Zm00001d005269	Zm00001d009862
					Zm00001d050253	Zm00001d014665	ENSRNA049475740
					Zm00001d024510	Zm00001d020188	Zm00001d009936
					Zm00001d031701	Zm00001d020182	Zm00001d009831
					Zm00001d036313	Zm00001d012244	Zm00001d009807
					Zm00001d015703	Zm00001d024429	Zm00001d009916
					Zm00001d030239	Zm00001d032056	Zm00001d009899
					Zm00001d037305	Zm00001d042166	Zm00001d009895
					Zm00001d017340	Zm00001d036795	Zm00001d009832
					Zm00001d021806	Zm00001d007026	Zm00001d009861
					Zm00001d010337	Zm00001d019114	Zm00001d009755
					Zm00001d038397	Zm00001d043764	Zm00001d009881
					Zm00001d053642	Zm00001d028896	Zm00001d009794
					Zm00001d034970	Zm00001d021570	Zm00001d009918
					Zm00001d053168	Zm00001d026586	Zm00001d009776
					Zm00001d009866	Zm00001d042475	Zm00001d009820
					Zm00001d031104	Zm00001d021488	Zm00001d009790
					Zm00001d032153	Zm00001d017771	Zm00001d009865
					Zm00001d037687	Zm00001d054001	Zm00001d009809
					Zm00001d030062	Zm00001d007807	Zm00001d009894
					Zm00001d009903	Zm00001d043445	Zm00001d009886
					Zm00001d004154	Zm00001d018894	Zm00001d009799
					Zm00001d037473	Zm00001d053101	Zm00001d009874
					Zm00001d037700	Zm00001d040351	Zm00001d009945
					Zm00001d046342	Zm00001d042639	Zm00001d009961
					Zm00001d014037	Zm00001d049854	Zm00001d009944
					Zm00001d049526	Zm00001d013361	Zm00001d009851
					Zm00001d009177	Zm00001d039262	Zm00001d009924
					Zm00001d036777	Zm00001d034399	Zm00001d009887
					Zm00001d013648	Zm00001d024709	ENSRNA049475761
					Zm00001d008177	Zm00001d045725	Zm00001d009942
					Zm00001d023240	Zm00001d042045	Zm00001d009959
					Zm00001d042219	Zm00001d029266	Zm00001d008055
					Zm00001d028571	Zm00001d048512	Zm00001d009965
					Zm00001d035601	Zm00001d029129	Zm00001d009777
					Zm00001d053750	Zm00001d052715	Zm00001d009891
					Zm00001d009660	Zm00001d003372	Zm00001d008051
					Zm00001d024251	Zm00001d045193	Zm00001d009875
					Zm00001d044488	Zm00001d043134	Zm00001d008047
					Zm00001d001819	Zm00001d051836	ENSRNA049475740
					Zm00001d017371	Zm00001d029198	Zm00001d009770
					Zm00001d042916	Zm00001d002658	Zm00001d008054
					Zm00001d010207	Zm00001d019950	Zm00001d009772
					Zm00001d053798	Zm00001d006374	Zm00001d008050
					Zm00001d045374	Zm00001d035168	Zm00001d009778
					Zm00001d035902	Zm00001d033159	ENSRNA049475771
					Zm00001d027655	Zm00001d018331	ENSRNA049475761
					Zm00001d043118	Zm00001d047448	Zm00001d035695
					Zm00001d010118	Zm00001d019750	Zm00001d035747
					Zm00001d017550	Zm00001d027362	Zm00001d035720
					Zm00001d025044	Zm00001d052795	Zm00001d035861
					Zm00001d017189	Zm00001d017435	Zm00001d035818
					Zm00001d002962	Zm00001d046400	Zm00001d035706
					Zm00001d005772	Zm00001d024832	Zm00001d035751
					Zm00001d052258	Zm00001d036454	Zm00001d035709
					Zm00001d039579	Zm00001d016687	Zm00001d035700
					Zm00001d008406	Zm00001d051854	Zm00001d035731
					Zm00001d045505	Zm00001d015260	Zm00001d035819
					Zm00001d035166	Zm00001d008691	Zm00001d035757
					Zm00001d029004	Zm00001d015290	Zm00001d035733
					Zm00001d036878	Zm00001d013196	Zm00001d035664
					Zm00001d030285	Zm00001d003664	Zm00001d035841
					Zm00001d024204	Zm00001d029498	Zm00001d035713
					Zm00001d035007	Zm00001d045305	Zm00001d035763
					Zm00001d005370	Zm00001d006907	Zm00001d035774
					Zm00001d025124	Zm00001d038991	Zm00001d035773
					Zm00001d025756	Zm00001d041609	Zm00001d035770
					Zm00001d028352	Zm00001d034608	Zm00001d035764
					Zm00001d013079	Zm00001d028727	Zm00001d035776
					Zm00001d010453	Zm00001d038224	Zm00001d035668
					Zm00001d047428	Zm00001d010534	Zm00001d035685
					Zm00001d022611	Zm00001d051860	Zm00001d035679
					Zm00001d044054	Zm00001d025450	Zm00001d035842
					Zm00001d007095	Zm00001d034871	Zm00001d035669
					Zm00001d003947	Zm00001d004354	Zm00001d035752
					Zm00001d029352	Zm00001d002857	Zm00001d035844
					Zm00001d014188	Zm00001d008379	Zm00001d035681
					Zm00001d024339	Zm00001d031227	Zm00001d035813
					Zm00001d003888	Zm00001d046533	Zm00001d035734
					Zm00001d047464	Zm00001d045191	Zm00001d035833
					Zm00001d024677	Zm00001d033344	Zm00001d035737
					Zm00001d039392	Zm00001d002027	Zm00001d035647
					Zm00001d041947	Zm00001d052225	Zm00001d035644
					Zm00001d040603	Zm00001d002775	Zm00001d035772
					Zm00001d032708	Zm00001d032027	Zm00001d035838
					Zm00001d036410	Zm00001d041607	Zm00001d035825
					Zm00001d007610	Zm00001d042567	Zm00001d035802
					Zm00001d036484	Zm00001d041864	Zm00001d035807
					Zm00001d012213	Zm00001d009695	Zm00001d035714
					Zm00001d008249	Zm00001d040470	Zm00001d001347
					Zm00001d009753	Zm00001d011231	Zm00001d035716
					Zm00001d014994	Zm00001d007650	Zm00001d035854
					Zm00001d042507	Zm00001d050146	Zm00001d035787
					Zm00001d012958	Zm00001d031453	Zm00001d035682
					Zm00001d013609	Zm00001d015962	Zm00001d035750
					Zm00001d032233	Zm00001d006133	Zm00001d035823
					Zm00001d028530	Zm00001d030579	Zm00001d035722
					Zm00001d020568	Zm00001d042355	Zm00001d035812
					Zm00001d033454	Zm00001d041748	Zm00001d035718
					Zm00001d019650	Zm00001d042245	Zm00001d035779
					Zm00001d007096	Zm00001d048529	Zm00001d035814
					Zm00001d008748	Zm00001d031473	Zm00001d035660
					Zm00001d001846	Zm00001d022373	Zm00001d035817
					Zm00001d014033	Zm00001d045202	Zm00001d035765
					Zm00001d023481	Zm00001d038292	Zm00001d035837
					Zm00001d044878	Zm00001d036196	Zm00001d035705
					Zm00001d017046	Zm00001d005848	Zm00001d001344
					Zm00001d053888	Zm00001d029151	Zm00001d035794
					Zm00001d027317	Zm00001d039401	Zm00001d035762
					Zm00001d008588	Zm00001d023608	Zm00001d035696
					Zm00001d002352	Zm00001d045739	Zm00001d035704
					Zm00001d041989	Zm00001d047187	Zm00001d035748
					Zm00001d043914	Zm00001d043452	Zm00001d035789
					Zm00001d044020	Zm00001d010126	Zm00001d035797
					Zm00001d048259	Zm00001d001988	Zm00001d035746
					Zm00001d037604	Zm00001d045573	Zm00001d035783
					Zm00001d019922	Zm00001d008816	Zm00001d035665
					Zm00001d043903	Zm00001d008736	Zm00001d035694
					Zm00001d011775	Zm00001d049405	Zm00001d035677
					Zm00001d013122	Zm00001d034760	Zm00001d035717
					Zm00001d038848	Zm00001d003878	Zm00001d035744
					Zm00001d045271	Zm00001d008907	Zm00001d035715
					Zm00001d023779	Zm00001d034768	Zm00001d035666
					Zm00001d044672	Zm00001d020879	Zm00001d035656
					Zm00001d026031	Zm00001d013195	Zm00001d035648
					Zm00001d010862	Zm00001d035186	Zm00001d035701
					Zm00001d007837	Zm00001d021389	Zm00001d035824
					Zm00001d021915	Zm00001d041758	Zm00001d035662
					Zm00001d027637	Zm00001d008606	Zm00001d035698
					Zm00001d034894	Zm00001d039858	Zm00001d035693
					Zm00001d013589	Zm00001d043609	Zm00001d035741
					Zm00001d016885	Zm00001d020214	Zm00001d035721
					Zm00001d032181	Zm00001d011067	Zm00001d035756
					Zm00001d010710	Zm00001d043776	Zm00001d035820
					Zm00001d018526	Zm00001d042017	Zm00001d035670
					Zm00001d044844	Zm00001d011180	Zm00001d035829
					Zm00001d051850	Zm00001d015997	Zm00001d035843
					Zm00001d020695	Zm00001d053966	Zm00001d035848
					Zm00001d053640	Zm00001d037417	Zm00001d035832
					Zm00001d006214	Zm00001d012458	Zm00001d035663
					Zm00001d046660	Zm00001d027447	Zm00001d035645
					Zm00001d037012	Zm00001d034835	Zm00001d035767
					Zm00001d014250	Zm00001d018938	Zm00001d001353
					Zm00001d043506	Zm00001d031259	Zm00001d001345
					Zm00001d012159	Zm00001d036343	Zm00001d035736
					Zm00001d028818	Zm00001d053090	Zm00001d035680
					Zm00001d011227	Zm00001d002036	Zm00001d035649
					Zm00001d048370	Zm00001d007232	Zm00001d035769
					Zm00001d013796	Zm00001d029750	Zm00001d035703
					Zm00001d053128	Zm00001d003948	Zm00001d035835
					Zm00001d002917	Zm00001d022587	Zm00001d001337
					Zm00001d005402	Zm00001d040515	Zm00001d035723
					Zm00001d029598	Zm00001d012349	Zm00001d001341
					Zm00001d034048	Zm00001d021046	Zm00001d035699
					Zm00001d048836	Zm00001d051306	Zm00001d035659
					Zm00001d044100	Zm00001d052399	Zm00001d001342
					Zm00001d048122	Zm00001d006317	Zm00001d035846
					Zm00001d019100	Zm00001d039703	Zm00001d035749
					Zm00001d029627	Zm00001d003288	Zm00001d001340
					Zm00001d039764	Zm00001d051528	Zm00001d035793
					Zm00001d047407	Zm00001d016305	Zm00001d035667
					Zm00001d036635	Zm00001d044139	Zm00001d035761
					Zm00001d052494	Zm00001d050357	Zm00001d035724
					Zm00001d035741	Zm00001d041963	ENSRNA049450072
					Zm00001d009940	Zm00001d043314	Zm00001d035642
					Zm00001d002694	Zm00001d013741	Zm00001d035816
					Zm00001d012171	Zm00001d015100	Zm00001d035683
					Zm00001d026551	Zm00001d053863	Zm00001d001348
					Zm00001d041855	Zm00001d049346	Zm00001d035684
					Zm00001d002964	Zm00001d010381	Zm00001d035758
					Zm00001d053763	Zm00001d041634	Zm00001d035657
					Zm00001d045578	Zm00001d024544	Zm00001d035689
					Zm00001d034502	Zm00001d022048	Zm00001d035800
					Zm00001d006597	Zm00001d048129	Zm00001d035658
					Zm00001d030613	Zm00001d039505	Zm00001d035845
					Zm00001d005127	Zm00001d017780	Zm00001d035702
					Zm00001d003345	Zm00001d020292	Zm00001d035791
					Zm00001d003002	Zm00001d021881	Zm00001d035678
					Zm00001d024272	Zm00001d041635	Zm00001d035855
					Zm00001d016544	Zm00001d010055	ENSRNA049450072
					Zm00001d038036	Zm00001d024889	Zm00001d035803
					Zm00001d037352	Zm00001d038747	Zm00001d035726
					Zm00001d024647	Zm00001d005614	Zm00001d001338
					Zm00001d026293	Zm00001d032666	Zm00001d035759
					Zm00001d048340	Zm00001d040169	Zm00001d035725
					Zm00001d015061	Zm00001d049894	Zm00001d035712
					Zm00001d009439	Zm00001d014338	Zm00001d035732
					Zm00001d050220	Zm00001d046472	Zm00001d035671
					Zm00001d005908	Zm00001d051225	Zm00001d035775
					Zm00001d044433	Zm00001d013141	Zm00001d035652
					Zm00001d007635	Zm00001d036440	Zm00001d035654
					Zm00001d036655	Zm00001d038932	Zm00001d035777
					Zm00001d005313	Zm00001d049661	Zm00001d001334
					Zm00001d020965	Zm00001d031059	Zm00001d001346
					Zm00001d026392	Zm00001d046934	Zm00001d035646
					Zm00001d005156	Zm00001d033497	Zm00001d035707
					Zm00001d036571	Zm00001d046004	Zm00001d035672
					Zm00001d041580	Zm00001d010493	Zm00001d001349
					Zm00001d037272	Zm00001d013989	Zm00001d035688
					Zm00001d041070	Zm00001d052820	Zm00001d035766
					Zm00001d029264	Zm00001d006079	Zm00001d035826
					Zm00001d040144	Zm00001d038594	Zm00001d001343
					Zm00001d029191	Zm00001d009850	Zm00001d001350
					Zm00001d044515	Zm00001d048997	Zm00001d035859
					Zm00001d052270	Zm00001d039015	Zm00001d035815
					Zm00001d018193	Zm00001d034718	Zm00001d035753
					Zm00001d017261	Zm00001d008388	Zm00001d035710
					Zm00001d017177	Zm00001d018290	Zm00001d001339
					Zm00001d045782	Zm00001d044287	Zm00001d001335
					Zm00001d012761	Zm00001d005276	Zm00001d035801
					Zm00001d018842	Zm00001d021866	Zm00001d001352
					Zm00001d001866	Zm00001d032379	Zm00001d035661
					Zm00001d043112	Zm00001d015829	Zm00001d001351
					Zm00001d020097	Zm00001d035031	Zm00001d035760
					Zm00001d013836	Zm00001d013360	Zm00001d035651
					Zm00001d014232	Zm00001d005997	Zm00001d001336
					Zm00001d037315	Zm00001d050121	Zm00001d038444
					Zm00001d034462	Zm00001d049928	Zm00001d038452
					Zm00001d021054	Zm00001d050395	Zm00001d038453
					Zm00001d036447	Zm00001d022418	Zm00001d038426
					Zm00001d033397	Zm00001d011519	Zm00001d038440
					Zm00001d010490	Zm00001d039285	Zm00001d038438
					Zm00001d029769	Zm00001d007682	Zm00001d038449
					Zm00001d001811	Zm00001d021142	Zm00001d038437
					Zm00001d008242	Zm00001d016557	Zm00001d038445
					Zm00001d037772	Zm00001d049399	Zm00001d038432
					Zm00001d050496	Zm00001d046569	Zm00001d038441
					Zm00001d036402	Zm00001d021384	Zm00001d038435
					Zm00001d010099	Zm00001d028055	Zm00001d038451
					Zm00001d009403	Zm00001d014759	Zm00001d038443
					Zm00001d032536	Zm00001d043267	Zm00001d038425
					Zm00001d043941	Zm00001d028613	Zm00001d038448
					Zm00001d014719	Zm00001d010522	Zm00001d038422
					Zm00001d013522	Zm00001d034597	Zm00001d038439
					Zm00001d020674	Zm00001d038143	Zm00001d038436
					Zm00001d013405	Zm00001d049680	Zm00001d038419
					Zm00001d014078	Zm00001d016248	Zm00001d038446
					Zm00001d035167	Zm00001d011427	Zm00001d038427
					Zm00001d022432	Zm00001d007884	Zm00001d038428
					Zm00001d051633	Zm00001d050375	Zm00001d038447
					Zm00001d029603	Zm00001d032748	ENSRNA049997422
					Zm00001d007029	Zm00001d044692	Zm00001d038429
					Zm00001d048219	Zm00001d030996	Zm00001d038434
					Zm00001d031443	Zm00001d021587	Zm00001d038450
					Zm00001d002349	Zm00001d033275	Zm00001d038423
					Zm00001d026547	Zm00001d027648	Zm00001d038424
					Zm00001d046434	Zm00001d022513	Zm00001d038421
					Zm00001d007490	Zm00001d046792	ENSRNA049997422
					Zm00001d008269	Zm00001d051650	zma-mir164c
					Zm00001d039474	Zm00001d039370	Zm00001d038420
					Zm00001d051139	Zm00001d035947	Zm00001d038430
					Zm00001d049363	Zm00001d012896	Zm00001d038442
					Zm00001d006118	Zm00001d040010	zma-mir164c
					Zm00001d053781	Zm00001d049006	Zm00001d038431
					Zm00001d006921	Zm00001d006084	zma-MIR164c
					Zm00001d045348	Zm00001d006670	Zm00001d002275
					Zm00001d049333	Zm00001d018873	Zm00001d002250
					Zm00001d049648	Zm00001d045509	Zm00001d002256
					Zm00001d037233	Zm00001d002685	Zm00001d002260
					Zm00001d013910	Zm00001d052721	Zm00001d002283
					Zm00001d012786	Zm00001d028755	Zm00001d002272
					Zm00001d026670	Zm00001d043757	Zm00001d002266
					Zm00001d045800	Zm00001d031520	Zm00001d002243
					Zm00001d004639	Zm00001d053524	Zm00001d002271
					Zm00001d038221	Zm00001d046005	Zm00001d002288
					Zm00001d016156	Zm00001d016084	Zm00001d002269
					Zm00001d007151	Zm00001d042627	Zm00001d002257
					Zm00001d051998	Zm00001d012223	Zm00001d002244
					Zm00001d051180	Zm00001d049888	Zm00001d002302
					Zm00001d045097	Zm00001d027799	Zm00001d002292
					Zm00001d052507	Zm00001d047857	Zm00001d002296
					Zm00001d006136	Zm00001d018371	Zm00001d002276
					Zm00001d025303	Zm00001d017584	Zm00001d002285
					Zm00001d036315	Zm00001d016469	Zm00001d002308
					Zm00001d018341	Zm00001d037239	Zm00001d000755
					Zm00001d050103	Zm00001d027667	Zm00001d002258
					Zm00001d048271	Zm00001d036422	Zm00001d002309
					Zm00001d025407	Zm00001d011492	Zm00001d002259
					Zm00001d053038	Zm00001d017360	Zm00001d002284
					Zm00001d043798	Zm00001d002617	Zm00001d002261
					Zm00001d009859	Zm00001d029826	ENSRNA049444172
					Zm00001d051652	Zm00001d047635	Zm00001d002263
					Zm00001d003037	Zm00001d014378	Zm00001d002279
					Zm00001d050298	Zm00001d048285	Zm00001d002246
					Zm00001d039959	Zm00001d018610	Zm00001d002299
					Zm00001d008884	Zm00001d019754	Zm00001d002307
					Zm00001d002465	Zm00001d007599	Zm00001d002277
					Zm00001d043428	Zm00001d017100	Zm00001d002274
					Zm00001d043924	Zm00001d052700	Zm00001d002249
					Zm00001d039744	Zm00001d002677	Zm00001d002267
					Zm00001d004323	Zm00001d044831	Zm00001d002252
					Zm00001d013459	Zm00001d011817	Zm00001d002305
					Zm00001d042278	Zm00001d010887	Zm00001d002278
					Zm00001d020060	Zm00001d028691	Zm00001d002295
					Zm00001d024560	Zm00001d015364	Zm00001d002280
					Zm00001d039625	Zm00001d026302	Zm00001d000758
					Zm00001d002320	Zm00001d013840	Zm00001d002251
					Zm00001d025592	Zm00001d045309	Zm00001d002253
					Zm00001d008542	Zm00001d036798	Zm00001d002289
					Zm00001d002008	Zm00001d008617	Zm00001d002247
					Zm00001d028876	Zm00001d038745	Zm00001d002291
					Zm00001d016573	Zm00001d029188	Zm00001d002304
					Zm00001d003136	Zm00001d011532	Zm00001d002301
					Zm00001d044668	Zm00001d028214	Zm00001d002262
					Zm00001d019430	Zm00001d005281	Zm00001d002268
					Zm00001d046128	Zm00001d044470	Zm00001d002294
					Zm00001d003753	Zm00001d007636	Zm00001d002286
					Zm00001d030162	Zm00001d033345	Zm00001d002287
					Zm00001d054096	Zm00001d017417	Zm00001d002290
					Zm00001d038112	Zm00001d027325	Zm00001d002255
					Zm00001d051207	Zm00001d001830	Zm00001d002282
					Zm00001d019497	Zm00001d019263	ENSRNA049444159
					Zm00001d031018	Zm00001d027314	Zm00001d002281
					Zm00001d034850	Zm00001d015009	Zm00001d002254
					Zm00001d033842	Zm00001d015693	Zm00001d000757
					Zm00001d036204	Zm00001d013040	zma-mir171c
					Zm00001d011914	Zm00001d022159	Zm00001d000756
					Zm00001d032540	Zm00001d015464	zma-mir171c
					Zm00001d005558	Zm00001d052271	ENSRNA049472638
					Zm00001d016176	Zm00001d036092	ENSRNA049472638
					Zm00001d009786	Zm00001d007435	ENSRNA049444172
					Zm00001d016195	Zm00001d007060	ENSRNA049997020
					Zm00001d047489	Zm00001d045756	zma-MIR171c
					Zm00001d053190	Zm00001d049100	ENSRNA049997020
					Zm00001d019818	Zm00001d002810	ENSRNA049444159
					Zm00001d049097	Zm00001d036758	Zm00001d042312
					Zm00001d021644	Zm00001d050335	Zm00001d042307
					Zm00001d048381	Zm00001d014385	Zm00001d042302
					Zm00001d013458	Zm00001d011145	Zm00001d042306
					Zm00001d032146	Zm00001d033028	Zm00001d042303
					Zm00001d007520	Zm00001d035552	Zm00001d042314
					Zm00001d046017	Zm00001d039530	Zm00001d042288
					Zm00001d048742	Zm00001d012660	Zm00001d042310
					Zm00001d029035	Zm00001d029785	Zm00001d042287
					Zm00001d027475	Zm00001d009364	Zm00001d042313
					Zm00001d051929	Zm00001d039901	Zm00001d042309
					Zm00001d012348	Zm00001d049759	Zm00001d042308
					Zm00001d022350	Zm00001d035029	Zm00001d042286
					Zm00001d044876	Zm00001d022172	Zm00001d042291
					Zm00001d005366	Zm00001d013651	Zm00001d042293
					Zm00001d025838	Zm00001d030863	Zm00001d042285
					Zm00001d030936	Zm00001d044379	Zm00001d042290
					Zm00001d049911	Zm00001d002499	Zm00001d042305
					Zm00001d010905	Zm00001d053698	Zm00001d000636
					Zm00001d017121	Zm00001d048126	Zm00001d000635
					Zm00001d011867	Zm00001d019054	Zm00001d042311
					Zm00001d014616	Zm00001d025894	Zm00001d000634
					Zm00001d029088	Zm00001d051900	Zm00001d042289
					Zm00001d022383	Zm00001d053909	Zm00001d042304
					Zm00001d043891	Zm00001d053155	Zm00001d042292
					Zm00001d033289	Zm00001d019681	Zm00001d045597
					Zm00001d016057	Zm00001d045559	Zm00001d045574
					Zm00001d043522	Zm00001d034492	Zm00001d045583
					Zm00001d046903	Zm00001d039874	Zm00001d045573
					Zm00001d048937	Zm00001d032573	Zm00001d045566
					Zm00001d005013	Zm00001d038530	Zm00001d045567
					Zm00001d024756	Zm00001d021754	Zm00001d045578
					Zm00001d033367	Zm00001d002259	Zm00001d045582
					Zm00001d053878	Zm00001d041267	Zm00001d045577
					Zm00001d021942	Zm00001d014726	Zm00001d045599
					Zm00001d052338	Zm00001d039162	Zm00001d045590
					Zm00001d009305	Zm00001d016977	Zm00001d045586
					Zm00001d006172	Zm00001d041052	Zm00001d045575
					Zm00001d032537	Zm00001d041108	Zm00001d045598
					Zm00001d015277	Zm00001d014786	Zm00001d045594
					Zm00001d014163	Zm00001d038769	Zm00001d045570
					Zm00001d035285	Zm00001d034733	Zm00001d045581
					Zm00001d008291	Zm00001d016941	Zm00001d045565
					Zm00001d033101	Zm00001d017704	Zm00001d045571
					Zm00001d013510	Zm00001d028105	Zm00001d045580
					Zm00001d023263	Zm00001d019299	Zm00001d045576
					Zm00001d008800	Zm00001d045610	Zm00001d045579
					Zm00001d021067	Zm00001d024342	Zm00001d045584
					Zm00001d029181	Zm00001d005106	Zm00001d045563
					Zm00001d017222	Zm00001d006320	Zm00001d045595
					Zm00001d019528	Zm00001d027701	Zm00001d045564
					Zm00001d050438	Zm00001d007070	Zm00001d045568
					Zm00001d037722	Zm00001d047209	Zm00001d045562
					Zm00001d006288	Zm00001d039182	Zm00001d045600
					Zm00001d010046	Zm00001d043555	Zm00001d045589
					Zm00001d013190	Zm00001d018411	Zm00001d045572
					Zm00001d051812	Zm00001d045972	Zm00001d045596
					Zm00001d025835	Zm00001d049738	Zm00001d029004
					Zm00001d007163	Zm00001d041852	Zm00001d028963
					Zm00001d053142	Zm00001d030031	Zm00001d028996
					Zm00001d016953	Zm00001d042621	Zm00001d028994
					Zm00001d048003	Zm00001d044694	Zm00001d028995
					Zm00001d036177	Zm00001d019328	Zm00001d028987
					Zm00001d008338	Zm00001d023270	Zm00001d028982
					Zm00001d019958	Zm00001d008624	Zm00001d028952
					Zm00001d018361	Zm00001d025111	Zm00001d028967
					Zm00001d013338	Zm00001d042262	Zm00001d028966
					Zm00001d013463	Zm00001d044869	Zm00001d028960
					Zm00001d024894	Zm00001d036001	Zm00001d029000
					Zm00001d045606	Zm00001d009571	Zm00001d028971
					Zm00001d016585	Zm00001d036195	Zm00001d028949
					Zm00001d033362	Zm00001d026515	Zm00001d028980
					Zm00001d008913	Zm00001d035030	Zm00001d028981
					Zm00001d040431	Zm00001d047443	Zm00001d028954
					Zm00001d044183	Zm00001d033906	Zm00001d028962
					Zm00001d050574	Zm00001d001895	Zm00001d028955
					Zm00001d016746	Zm00001d010026	Zm00001d028998
					Zm00001d037146	Zm00001d003460	Zm00001d028964
					Zm00001d047062	Zm00001d042370	Zm00001d028965
					Zm00001d029511	Zm00001d015020	Zm00001d022732
					Zm00001d008746	Zm00001d031532	Zm00001d028956
					Zm00001d025642	Zm00001d047239	Zm00001d028989
					Zm00001d020190	Zm00001d039729	Zm00001d028977
					Zm00001d028611	Zm00001d042395	Zm00001d028986
					Zm00001d037087	Zm00001d036477	Zm00001d028957
					Zm00001d025305	Zm00001d044417	Zm00001d028951
					Zm00001d046703	Zm00001d026580	Zm00001d022730
					Zm00001d034950	Zm00001d038204	Zm00001d028958
					Zm00001d013045	Zm00001d008851	Zm00001d029002
					Zm00001d021451	Zm00001d049553	Zm00001d028999
					Zm00001d025609	Zm00001d014895	Zm00001d028984
					Zm00001d010773	Zm00001d014275	Zm00001d028950
					Zm00001d042962	Zm00001d002315	Zm00001d028975
					Zm00001d029432	Zm00001d012854	Zm00001d028988
					Zm00001d042514	Zm00001d018616	Zm00001d028948
					Zm00001d016508	Zm00001d010141	Zm00001d028976
					Zm00001d021185	Zm00001d034659	Zm00001d028947
					Zm00001d034309	Zm00001d048466	Zm00001d029003
					Zm00001d046200	Zm00001d013228	Zm00001d028973
					Zm00001d026552	Zm00001d034270	Zm00001d028972
					Zm00001d013548	Zm00001d039971	Zm00001d028992
					Zm00001d049075	Zm00001d032710	Zm00001d028983
					Zm00001d043247	Zm00001d013217	Zm00001d028946
					Zm00001d025231	Zm00001d028513	ENSRNA049465791
					Zm00001d039204	Zm00001d012831	ENSRNA049465733
					Zm00001d002110	Zm00001d049954	Zm00001d028968
					Zm00001d024154	Zm00001d048721	ENSRNA049465791
					Zm00001d042130	Zm00001d031486	Zm00001d022733
					Zm00001d043585	Zm00001d028396	Zm00001d022731
					Zm00001d016516	Zm00001d022400	Zm00001d028974
					Zm00001d048207	Zm00001d001967	Zm00001d028953
					Zm00001d014913	Zm00001d005631	Zm00001d022734
					Zm00001d022419	Zm00001d026705	ENSRNA049465819
					Zm00001d047596	Zm00001d007947	ENSRNA049465819
					Zm00001d008427	Zm00001d046828	ENSRNA049465733
					Zm00001d016627	Zm00001d038890	Zm00001d024713
					Zm00001d008887	Zm00001d045310	Zm00001d024710
					Zm00001d051808	Zm00001d001765	Zm00001d024612
					Zm00001d013035	Zm00001d011705	Zm00001d024595
					Zm00001d013958	Zm00001d051840	Zm00001d024703
					Zm00001d049686	Zm00001d014655	Zm00001d024567
					Zm00001d053701	Zm00001d034358	Zm00001d024708
					Zm00001d028026	Zm00001d013025	Zm00001d024709
					Zm00001d026446	Zm00001d018495	Zm00001d024560
					Zm00001d002634	Zm00001d046214	Zm00001d024633
					Zm00001d004230	Zm00001d039879	Zm00001d024549
					Zm00001d048712	Zm00001d037509	Zm00001d024662
					Zm00001d014523	Zm00001d003643	Zm00001d024530
					Zm00001d019006	Zm00001d003539	Zm00001d024722
					Zm00001d028517	Zm00001d044102	Zm00001d024694
					Zm00001d017237	Zm00001d005019	Zm00001d024625
					Zm00001d013967	Zm00001d041793	Zm00001d024718
					Zm00001d013702	Zm00001d019765	Zm00001d024707
					Zm00001d017650	Zm00001d041407	Zm00001d024712
					Zm00001d035776	Zm00001d021147	Zm00001d024684
					Zm00001d025782	Zm00001d038107	Zm00001d024679
					Zm00001d003811	Zm00001d047020	Zm00001d024534
					Zm00001d002425	Zm00001d011945	Zm00001d024677
					Zm00001d016330	Zm00001d029973	Zm00001d024601
					Zm00001d014911	Zm00001d017818	Zm00001d024669
					Zm00001d039736	Zm00001d045002	Zm00001d024661
					Zm00001d031668	Zm00001d048893	Zm00001d024674
					Zm00001d013393	Zm00001d027962	Zm00001d024706
					Zm00001d039289	Zm00001d028359	Zm00001d024583
					Zm00001d015779	Zm00001d046364	Zm00001d024699
					Zm00001d034727	Zm00001d029848	Zm00001d024596
					Zm00001d011540	Zm00001d039321	Zm00001d024531
					Zm00001d030136	Zm00001d028183	Zm00001d024539
					Zm00001d038293	Zm00001d028558	ENSRNA049996869
					Zm00001d002007	Zm00001d040357	Zm00001d024672
					Zm00001d031239	Zm00001d002340	Zm00001d024624
					Zm00001d016017	Zm00001d024393	Zm00001d024698
					Zm00001d009351	Zm00001d014526	Zm00001d024544
					Zm00001d025246	Zm00001d015974	Zm00001d024687
					Zm00001d004397	Zm00001d044313	Zm00001d024645
					Zm00001d040832	Zm00001d042335	Zm00001d024532
					Zm00001d053086	Zm00001d038796	Zm00001d024640
					Zm00001d018291	Zm00001d026706	Zm00001d024552
					Zm00001d041964	Zm00001d043814	Zm00001d024704
					Zm00001d029743	Zm00001d047941	Zm00001d024632
					Zm00001d016969	Zm00001d048483	Zm00001d024572
					Zm00001d006257	Zm00001d006580	Zm00001d024659
					Zm00001d003969	Zm00001d013019	Zm00001d024637
					Zm00001d029377	Zm00001d050256	Zm00001d024700
					Zm00001d032562	Zm00001d039871	Zm00001d024606
					Zm00001d012897	Zm00001d022246	Zm00001d024667
					Zm00001d053924	Zm00001d018494	Zm00001d023127
					Zm00001d047158	Zm00001d026555	Zm00001d024723
					Zm00001d002647	Zm00001d013083	Zm00001d024716
					Zm00001d015857	Zm00001d007640	Zm00001d024691
					Zm00001d042323	Zm00001d023368	Zm00001d024600
					Zm00001d053287	Zm00001d046973	Zm00001d024525
					Zm00001d043140	Zm00001d032262	Zm00001d024676
					Zm00001d046611	Zm00001d018504	Zm00001d024660
					Zm00001d048173	Zm00001d053616	Zm00001d024702
					Zm00001d018772	Zm00001d050970	Zm00001d024705
					Zm00001d004457	Zm00001d036710	Zm00001d024562
					Zm00001d007672	Zm00001d031764	Zm00001d024683
					Zm00001d038074	Zm00001d032428	Zm00001d024535
					Zm00001d029994	Zm00001d007158	Zm00001d024621
					Zm00001d044733	Zm00001d048133	Zm00001d024613
					Zm00001d043584	Zm00001d021401	Zm00001d024635
					Zm00001d015930	Zm00001d032497	Zm00001d024608
					Zm00001d050929	Zm00001d038361	Zm00001d024594
					Zm00001d009248	Zm00001d051421	Zm00001d024575
					Zm00001d009086	Zm00001d053308	ENSRNA049479136
					Zm00001d045252	Zm00001d046590	Zm00001d024620
					Zm00001d007670	Zm00001d041258	Zm00001d024597
					Zm00001d011562	Zm00001d041880	Zm00001d024588
					Zm00001d030797	Zm00001d033969	Zm00001d024697
					Zm00001d034314	Zm00001d039614	Zm00001d024628
					Zm00001d036656	Zm00001d009578	Zm00001d024543
					Zm00001d025620	Zm00001d014674	Zm00001d024527
					Zm00001d020728	Zm00001d042973	Zm00001d024692
					Zm00001d036678	Zm00001d034452	Zm00001d024666
					Zm00001d033767	Zm00001d016188	Zm00001d024547
					Zm00001d023840	Zm00001d028958	Zm00001d024631
					Zm00001d044165	Zm00001d025118	Zm00001d024680
					Zm00001d049254	Zm00001d015426	Zm00001d024630
					Zm00001d029958	Zm00001d049325	Zm00001d024634
					Zm00001d012566	Zm00001d052197	Zm00001d024715
					Zm00001d025539	Zm00001d004335	Zm00001d024571
					Zm00001d035894	Zm00001d045483	Zm00001d024643
					Zm00001d040569	Zm00001d043907	Zm00001d024721
					Zm00001d044143	Zm00001d036013	Zm00001d024587
					Zm00001d045896	Zm00001d003200	Zm00001d024611
					Zm00001d052035	Zm00001d018732	zma-MIR395l
					Zm00001d045466	Zm00001d045911	Zm00001d024671
					Zm00001d048982	Zm00001d036707	Zm00001d024574
					Zm00001d034173	Zm00001d037110	Zm00001d024629
					Zm00001d004997	Zm00001d049479	Zm00001d024546
					Zm00001d018472	Zm00001d025765	Zm00001d024654
					Zm00001d043658	Zm00001d028668	Zm00001d024647
					Zm00001d014345	Zm00001d012060	Zm00001d024682
					Zm00001d031940	Zm00001d019288	Zm00001d023129
					Zm00001d030274	Zm00001d032652	Zm00001d024573
					Zm00001d002560	Zm00001d044412	Zm00001d024644
					Zm00001d050567	Zm00001d020233	Zm00001d024538
					Zm00001d011368	Zm00001d021615	Zm00001d024681
					Zm00001d004519	Zm00001d008502	Zm00001d024540
					Zm00001d035125	Zm00001d051980	Zm00001d024701
					Zm00001d045641	Zm00001d005188	ENSRNA049479211
					Zm00001d025647	Zm00001d006049	ENSRNA049479169
					Zm00001d012730	Zm00001d027607	Zm00001d024627
					Zm00001d016930	Zm00001d001787	Zm00001d024590
					Zm00001d022131	Zm00001d018545	zma-mir395k
					Zm00001d030685	Zm00001d016439	Zm00001d024678
					Zm00001d039708	Zm00001d047908	zma-mir395c
					Zm00001d014256	Zm00001d014435	Zm00001d024598
					Zm00001d013602	Zm00001d041548	Zm00001d024602
					Zm00001d010221	Zm00001d012396	Zm00001d024675
					Zm00001d019403	Zm00001d039081	ENSRNA049479186
					Zm00001d017698	Zm00001d017512	Zm00001d024655
					Zm00001d026206	Zm00001d019215	ENSRNA049479127
					Zm00001d023818	Zm00001d020807	Zm00001d024528
					Zm00001d019814	Zm00001d049088	Zm00001d024646
					Zm00001d005003	Zm00001d002611	Zm00001d024586
					Zm00001d037282	Zm00001d021623	Zm00001d024617
					Zm00001d041513	Zm00001d026584	Zm00001d024563
					Zm00001d013516	Zm00001d002944	ENSRNA049996875
					Zm00001d010428	Zm00001d033109	Zm00001d024579
					Zm00001d033681	Zm00001d046810	Zm00001d024545
					Zm00001d046468	Zm00001d018730	Zm00001d024554
					Zm00001d007632	Zm00001d018005	Zm00001d024568
					Zm00001d027474	Zm00001d042018	Zm00001d024585
					Zm00001d014711	Zm00001d050741	Zm00001d024619
					Zm00001d029611	Zm00001d002663	Zm00001d024695
					Zm00001d014469	Zm00001d019472	Zm00001d024615
					Zm00001d047806	Zm00001d001966	Zm00001d024614
					Zm00001d041545	Zm00001d003602	ENSRNA049479178
					Zm00001d017168	Zm00001d011767	Zm00001d024688
					Zm00001d009068	Zm00001d037412	Zm00001d024664
					Zm00001d006386	Zm00001d031691	Zm00001d024711
					Zm00001d052043	Zm00001d021966	Zm00001d024656
					Zm00001d011923	Zm00001d038672	Zm00001d024693
					Zm00001d015453	Zm00001d051876	Zm00001d024719
					Zm00001d033400	Zm00001d007892	Zm00001d024536
					Zm00001d007528	Zm00001d009511	Zm00001d024605
					Zm00001d005212	Zm00001d013218	Zm00001d024553
					Zm00001d034463	Zm00001d032496	ENSRNA049996853
					Zm00001d031672	Zm00001d028220	zma-mir395l
					Zm00001d050274	Zm00001d011357	Zm00001d024653
					Zm00001d050770	Zm00001d026562	ENSRNA049479158
					Zm00001d011065	Zm00001d017392	Zm00001d024548
					Zm00001d029901	Zm00001d013290	ENSRNA049479153
					Zm00001d023857	Zm00001d038290	ENSRNA049479211
					Zm00001d009181	Zm00001d011243	zma-mir395m
					Zm00001d040150	Zm00001d045403	Zm00001d024593
					Zm00001d047482	Zm00001d032734	Zm00001d024641
					Zm00001d008463	Zm00001d050978	Zm00001d024651
					Zm00001d025279	Zm00001d034682	Zm00001d024559
					Zm00001d031820	Zm00001d025946	Zm00001d024657
					Zm00001d020786	Zm00001d028264	Zm00001d024537
					Zm00001d028498	Zm00001d044551	Zm00001d024592
					Zm00001d038813	Zm00001d002087	Zm00001d024529
					Zm00001d015747	Zm00001d018405	Zm00001d023131
					Zm00001d018372	Zm00001d042669	ENSRNA049479153
					Zm00001d011291	Zm00001d011779	Zm00001d024665
					Zm00001d052893	Zm00001d012852	ENSRNA049471617
					Zm00001d005194	Zm00001d047612	Zm00001d024623
					Zm00001d006262	Zm00001d009147	Zm00001d024717
					Zm00001d013839	Zm00001d038380	Zm00001d024690
					Zm00001d022555	Zm00001d023756	Zm00001d024591
					Zm00001d016807	Zm00001d014533	Zm00001d024607
					Zm00001d030780	Zm00001d010421	Zm00001d024577
					Zm00001d051607	Zm00001d016916	Zm00001d024652
					Zm00001d046194	Zm00001d051323	ENSRNA049451137
					Zm00001d011848	Zm00001d019586	Zm00001d024541
					Zm00001d009342	Zm00001d047401	ENSRNA049479178
					Zm00001d028473	Zm00001d018946	Zm00001d024565
					Zm00001d003790	Zm00001d034834	Zm00001d024558
					Zm00001d044406	Zm00001d053738	ENSRNA049479186
					Zm00001d038358	Zm00001d034893	Zm00001d024610
					Zm00001d021982	Zm00001d025362	zma-mir395m
					Zm00001d046048	Zm00001d054047	zma-mir395k
					Zm00001d045958	Zm00001d020644	Zm00001d023128
					Zm00001d047967	Zm00001d035574	Zm00001d024670
					Zm00001d040115	Zm00001d008239	ENSRNA049471617
					Zm00001d041158	Zm00001d005105	Zm00001d024603
					Zm00001d017507	Zm00001d020444	ENSRNA049996853
					Zm00001d018012	Zm00001d049621	Zm00001d024648
					Zm00001d034231	Zm00001d024425	Zm00001d024604
					Zm00001d009348	Zm00001d037333	ENSRNA049479219
					Zm00001d051765	Zm00001d024270	ENSRNA049451137
					Zm00001d038520	Zm00001d007113	zma-mir395c
					Zm00001d028839	Zm00001d038589	Zm00001d024533
					Zm00001d033100	Zm00001d005424	Zm00001d024720
					Zm00001d018457	Zm00001d014367	Zm00001d023130
					Zm00001d012802	Zm00001d035206	zma-mir395l
					Zm00001d006902	Zm00001d031490	Zm00001d024689
					Zm00001d046388	Zm00001d028546	Zm00001d023132
					Zm00001d043159	Zm00001d010538	ENSRNA049996869
					Zm00001d006152	Zm00001d022364	ENSRNA049479219
					Zm00001d045078	Zm00001d006194	zma-MIR395k
					Zm00001d042737	Zm00001d036247	ENSRNA049479185
					Zm00001d053074	Zm00001d005170	ENSRNA049996861
					Zm00001d014160	Zm00001d020506	ENSRNA049996875
					Zm00001d051001	Zm00001d018070	ENSRNA049479158
					Zm00001d048578	Zm00001d033492	ENSRNA049996861-T1
					Zm00001d053040	Zm00001d010639	ENSRNA049479169
					Zm00001d048372	Zm00001d013824	ENSRNA049479185
					Zm00001d029712	Zm00001d007645	zma-MIR395m
					Zm00001d048770	Zm00001d011233	ENSRNA049479136
					Zm00001d053970	Zm00001d012590	zma-MIR395c
					Zm00001d002113	Zm00001d032257	ENSRNA049479127
					Zm00001d002681	Zm00001d025134	Zm00001d047777
					Zm00001d026421	Zm00001d050793	Zm00001d047762
					Zm00001d045526	Zm00001d002615	Zm00001d047772
					Zm00001d015682	Zm00001d027706	Zm00001d047797
					Zm00001d025289	Zm00001d034640	Zm00001d047809
					Zm00001d008510	Zm00001d034582	Zm00001d047805
					Zm00001d020225	Zm00001d048536	Zm00001d047755
					Zm00001d041265	Zm00001d038973	Zm00001d047770
					Zm00001d041453	Zm00001d032500	Zm00001d047761
					Zm00001d043268	Zm00001d023237	Zm00001d047780
					Zm00001d012357	Zm00001d048362	Zm00001d047813
					Zm00001d023473	Zm00001d036560	Zm00001d047778
					Zm00001d028393	Zm00001d023817	Zm00001d047747
					Zm00001d052029	Zm00001d025398	Zm00001d047757
					Zm00001d051043	Zm00001d036540	Zm00001d047799
					Zm00001d039203	Zm00001d050248	Zm00001d047793
					Zm00001d044983	Zm00001d027319	Zm00001d047828
					Zm00001d046694	Zm00001d003067	Zm00001d047808
					Zm00001d007301	Zm00001d034562	Zm00001d047794
					Zm00001d009281	Zm00001d010368	Zm00001d047790
					Zm00001d030958	Zm00001d050923	Zm00001d047746
					Zm00001d053359	Zm00001d031309	Zm00001d047769
					Zm00001d047143	Zm00001d016402	Zm00001d047774
					Zm00001d021419	Zm00001d005579	Zm00001d047754
					Zm00001d013237	Zm00001d012017	Zm00001d047759
					Zm00001d011759	Zm00001d025300	Zm00001d047776
					Zm00001d008781	Zm00001d041693	Zm00001d047760
					Zm00001d043871	Zm00001d020771	Zm00001d047775
					Zm00001d031241	Zm00001d045482	Zm00001d047751
					Zm00001d029385	Zm00001d026698	Zm00001d047771
					Zm00001d034316	Zm00001d009856	Zm00001d047830
					Zm00001d021367	Zm00001d019432	Zm00001d047784
					Zm00001d037579	Zm00001d017960	Zm00001d047823
					Zm00001d009915	Zm00001d007058	Zm00001d047801
					Zm00001d009529	Zm00001d019809	Zm00001d027196
					Zm00001d032435	Zm00001d039294	Zm00001d047820
					Zm00001d013718	Zm00001d034590	Zm00001d047812
					Zm00001d028965	Zm00001d049746	Zm00001d047829
					Zm00001d017365	Zm00001d017445	Zm00001d047779
					Zm00001d007300	Zm00001d011828	Zm00001d047752
					Zm00001d011382	Zm00001d021522	Zm00001d047766
					Zm00001d019912	Zm00001d024158	Zm00001d047804
					Zm00001d030559	Zm00001d031929	Zm00001d047807
					Zm00001d030412	Zm00001d053857	Zm00001d047758
					Zm00001d015707	Zm00001d002296	Zm00001d047788
					Zm00001d003202	Zm00001d032427	Zm00001d047765
					Zm00001d044309	Zm00001d039452	Zm00001d047787
					Zm00001d017058	Zm00001d011122	Zm00001d047811
					Zm00001d031056	Zm00001d025048	Zm00001d047824
					Zm00001d039953	Zm00001d052310	Zm00001d047782
					Zm00001d008543	Zm00001d053963	Zm00001d047750
					Zm00001d025611	Zm00001d016998	Zm00001d047814
					Zm00001d037833	Zm00001d036741	Zm00001d047749
					Zm00001d010017	Zm00001d038830	Zm00001d047810
					Zm00001d008414	Zm00001d053968	Zm00001d047803
					Zm00001d052871	Zm00001d008380	Zm00001d047745
					Zm00001d001792	Zm00001d025904	Zm00001d047767
					Zm00001d040805	Zm00001d006906	Zm00001d047827
					Zm00001d047086	Zm00001d046616	Zm00001d047821
					Zm00001d006877	Zm00001d048892	Zm00001d047817
					Zm00001d046808	Zm00001d035015	Zm00001d047796
					Zm00001d017801	Zm00001d031502	Zm00001d047806
					Zm00001d046566	Zm00001d009878	Zm00001d047785
					Zm00001d025836	Zm00001d048877	Zm00001d047781
					Zm00001d048798	Zm00001d041073	Zm00001d047753
					Zm00001d002996	Zm00001d006415	Zm00001d047831
					Zm00001d040673	Zm00001d045873	Zm00001d047768
					Zm00001d011367	Zm00001d005554	Zm00001d047822
					Zm00001d040196	Zm00001d049815	Zm00001d047763
					Zm00001d037577	Zm00001d041691	Zm00001d027199
					Zm00001d050145	Zm00001d042421	Zm00001d047802
					Zm00001d035265	Zm00001d051065	Zm00001d047798
					Zm00001d049912	Zm00001d015120	Zm00001d047789
					Zm00001d036428	Zm00001d005157	Zm00001d047764
					Zm00001d049070	Zm00001d040936	Zm00001d047826
					Zm00001d006880	Zm00001d049548	Zm00001d047832
					Zm00001d032744	Zm00001d012270	Zm00001d047786
					Zm00001d053906	Zm00001d023506	Zm00001d027201
					Zm00001d011835	Zm00001d023521	Zm00001d027200
					Zm00001d034809	Zm00001d044527	Zm00001d047783
					Zm00001d015785	Zm00001d003196	Zm00001d047825
					Zm00001d021498	Zm00001d019808	Zm00001d047773
					Zm00001d015289	Zm00001d045195	Zm00001d027198
					Zm00001d019712	Zm00001d010173	Zm00001d047800
					Zm00001d008869	Zm00001d021584	Zm00001d047818
					Zm00001d011811	Zm00001d008839	Zm00001d027195
					Zm00001d045041	Zm00001d032280	Zm00001d047819
					Zm00001d020838	Zm00001d038646	Zm00001d047795
					Zm00001d050633	Zm00001d051431	Zm00001d027197
					Zm00001d006345	Zm00001d042284	Zm00001d027194
					Zm00001d034000	Zm00001d051986	Zm00001d027193
					Zm00001d027676	Zm00001d026319	ENSRNA049450492
					Zm00001d043270	Zm00001d051873	ENSRNA049450492
					Zm00001d053819	Zm00001d047898	Zm00001d051842
					Zm00001d036901	Zm00001d043387	Zm00001d051866
					Zm00001d044838	Zm00001d034883	Zm00001d051856
					Zm00001d025817	Zm00001d010835	Zm00001d051849
					Zm00001d024424	Zm00001d048081	Zm00001d051864
					Zm00001d010579	Zm00001d032763	Zm00001d051850
					Zm00001d042285	Zm00001d019483	Zm00001d051851
					Zm00001d004121	Zm00001d001808	Zm00001d051855
					Zm00001d026127	Zm00001d035169	ENSRNA049445327
					Zm00001d015141	Zm00001d046483	Zm00001d051846
					Zm00001d007474	Zm00001d030166	Zm00001d051848
					Zm00001d041775	Zm00001d024755	Zm00001d051854
					Zm00001d032245	Zm00001d034036	Zm00001d051857
					Zm00001d038879	Zm00001d037813	Zm00001d051861
					Zm00001d053609	Zm00001d039787	Zm00001d051843
					Zm00001d038447	Zm00001d041175	Zm00001d051859
					Zm00001d041912	Zm00001d023895	Zm00001d051865
					Zm00001d045951	Zm00001d006287	Zm00001d051847
					Zm00001d002250	Zm00001d038128	Zm00001d051860
					Zm00001d038266	Zm00001d043449	Zm00001d051867
					Zm00001d045113	Zm00001d013892	Zm00001d051863
					Zm00001d003114	Zm00001d013631	Zm00001d051862
					Zm00001d037731	Zm00001d042338	Zm00001d051853
					Zm00001d042168	Zm00001d010120	Zm00001d051852
					Zm00001d038600	Zm00001d037586	Zm00001d051858
					Zm00001d012086	Zm00001d003254	ENSRNA049445327
					Zm00001d047456	Zm00001d039675	Zm00001d046905
					Zm00001d037582	Zm00001d020040	Zm00001d046928
					Zm00001d043860	Zm00001d022058	Zm00001d046906
					Zm00001d021877	Zm00001d007103	Zm00001d046916
					Zm00001d006582	Zm00001d028921	Zm00001d046910
					Zm00001d018527	Zm00001d042128	Zm00001d046915
					Zm00001d043337	Zm00001d023504	Zm00001d046923
					Zm00001d026128	Zm00001d031539	Zm00001d046909
					Zm00001d047006	Zm00001d047107	Zm00001d046908
					Zm00001d032707	Zm00001d039693	Zm00001d046903
					Zm00001d038409	Zm00001d031232	Zm00001d046921
					Zm00001d021546	Zm00001d018787	Zm00001d046902
					Zm00001d049714	Zm00001d025938	Zm00001d046919
					Zm00001d027259	Zm00001d017205	Zm00001d046912
					Zm00001d021524	Zm00001d052219	Zm00001d046913
					Zm00001d052943	Zm00001d034254	Zm00001d046907
					Zm00001d045785	Zm00001d018524	Zm00001d027152
					Zm00001d052218	Zm00001d024715	Zm00001d046918
					Zm00001d048868	Zm00001d004383	Zm00001d046926
					Zm00001d053175	Zm00001d043827	Zm00001d046925
					Zm00001d004137	Zm00001d019706	Zm00001d046922
					Zm00001d041823	Zm00001d007500	Zm00001d027154
					Zm00001d006167	Zm00001d011773	Zm00001d027153
					Zm00001d006885	Zm00001d030079	Zm00001d046927
					Zm00001d032386	Zm00001d051830	Zm00001d046914
					Zm00001d027374	Zm00001d033750	Zm00001d046917
					Zm00001d038122	Zm00001d018642	Zm00001d045447
					Zm00001d043292	Zm00001d045216	Zm00001d045435
					Zm00001d038503	Zm00001d002356	Zm00001d045422
					Zm00001d009233	Zm00001d014303	Zm00001d045431
					Zm00001d037675	Zm00001d031308	Zm00001d045444
					Zm00001d048542	Zm00001d050928	Zm00001d045434
					Zm00001d040011	Zm00001d011179	Zm00001d045451
					Zm00001d013869	Zm00001d046978	Zm00001d045417
					Zm00001d012737	Zm00001d004120	Zm00001d045450
					Zm00001d013257	Zm00001d018287	Zm00001d045414
					Zm00001d018794	Zm00001d019449	Zm00001d045425
					Zm00001d029234	Zm00001d047354	Zm00001d045418
					Zm00001d020431	Zm00001d030421	Zm00001d045433
					Zm00001d012562	Zm00001d010851	Zm00001d045441
					Zm00001d006351	Zm00001d020086	Zm00001d045448
					Zm00001d023278	Zm00001d019123	Zm00001d045406
					Zm00001d003949	Zm00001d017153	Zm00001d045436
					Zm00001d012286	Zm00001d046945	Zm00001d045432
					Zm00001d001897	Zm00001d021558	Zm00001d045408
					Zm00001d012760	Zm00001d037553	Zm00001d045423
					Zm00001d020038	Zm00001d044184	Zm00001d045412
					Zm00001d020274	Zm00001d003590	Zm00001d045421
					Zm00001d026548	Zm00001d041911	Zm00001d045430
					Zm00001d006409	Zm00001d053334	Zm00001d045445
					Zm00001d009541	Zm00001d046836	Zm00001d045427
					Zm00001d048496	Zm00001d044665	Zm00001d027067
					Zm00001d022251	Zm00001d031323	Zm00001d045446
					Zm00001d039733	Zm00001d017887	Zm00001d045424
					Zm00001d032131	Zm00001d049637	Zm00001d045440
					Zm00001d015405	Zm00001d033046	Zm00001d045410
					Zm00001d045945	Zm00001d026634	Zm00001d045420
					Zm00001d046438	Zm00001d011634	Zm00001d020612
					Zm00001d018929	Zm00001d032931	Zm00001d020629
					Zm00001d043291	Zm00001d031480	Zm00001d020643
					Zm00001d048914	Zm00001d013334	Zm00001d020609
					Zm00001d053262	Zm00001d025866	Zm00001d020622
					Zm00001d006357	Zm00001d051227	Zm00001d020627
					Zm00001d027646	Zm00001d053901	Zm00001d020639
					Zm00001d012020	Zm00001d026680	Zm00001d020604
					Zm00001d012969	Zm00001d009212	Zm00001d020614
					Zm00001d043494	Zm00001d004498	Zm00001d020623
					Zm00001d043607	Zm00001d006438	Zm00001d020647
					Zm00001d002216	Zm00001d011790	Zm00001d020653
					Zm00001d044285	Zm00001d034180	Zm00001d020615
					Zm00001d003649	Zm00001d015968	Zm00001d020606
					Zm00001d001879	Zm00001d003109	Zm00001d020641
					Zm00001d042534	Zm00001d002095	Zm00001d020640
					Zm00001d005431	Zm00001d038995	Zm00001d020616
					Zm00001d005711	Zm00001d006839	Zm00001d020636
					Zm00001d024723	Zm00001d042722	Zm00001d020618
					Zm00001d025307	Zm00001d010910	Zm00001d020638
					Zm00001d025232	Zm00001d022049	Zm00001d020657
					Zm00001d015446	Zm00001d027665	Zm00001d020651
					Zm00001d009552	Zm00001d010225	Zm00001d020650
					Zm00001d046801	Zm00001d048552	Zm00001d020659
					Zm00001d034700	Zm00001d040954	Zm00001d020642
					Zm00001d047834	Zm00001d001859	Zm00001d020610
					Zm00001d003024	Zm00001d043563	Zm00001d020624
					Zm00001d035088	Zm00001d024322	Zm00001d020658
					Zm00001d045518	Zm00001d050300	Zm00001d020656
					Zm00001d053150	Zm00001d018141	Zm00001d020635
					Zm00001d012892	Zm00001d012226	Zm00001d020607
					Zm00001d043015	Zm00001d031937	Zm00001d020631
					Zm00001d032498	Zm00001d007146	ENSRNA049456552
					Zm00001d026653	Zm00001d006461	Zm00001d020646
					Zm00001d029462	Zm00001d050258	Zm00001d020613
					Zm00001d005241	Zm00001d012306	Zm00001d020628
					Zm00001d003678	Zm00001d032773	Zm00001d020620
					Zm00001d050184	Zm00001d016559	Zm00001d020645
					Zm00001d053873	Zm00001d021390	ENSRNA049456552
					Zm00001d003246	Zm00001d050483	Zm00001d020644
					Zm00001d008512	Zm00001d021426	Zm00001d020652
					Zm00001d025015	Zm00001d034662	Zm00001d020605
					Zm00001d011563	Zm00001d017656	ENSRNA049456661
					Zm00001d014444	Zm00001d039165	Zm00001d020608
					Zm00001d003713	Zm00001d005808	Zm00001d020626
					Zm00001d036829	Zm00001d040583	Zm00001d001215
					Zm00001d037099	Zm00001d041632	Zm00001d020655
					Zm00001d009394	Zm00001d053628	Zm00001d020617
					Zm00001d007139	Zm00001d042938	Zm00001d001216
					Zm00001d032633	Zm00001d026614	Zm00001d020630
					Zm00001d024092	Zm00001d011565	ENSRNA049456661
					Zm00001d010516	Zm00001d011178	Zm00001d036790
					Zm00001d047940	Zm00001d014898	Zm00001d036741
					Zm00001d022065	Zm00001d020571	Zm00001d036831
					Zm00001d021128	Zm00001d012501	Zm00001d036777
					Zm00001d034517	Zm00001d043813	Zm00001d036758
					Zm00001d032266	Zm00001d031024	Zm00001d036825
					Zm00001d018907	Zm00001d015415	Zm00001d036829
					Zm00001d043439	Zm00001d024420	Zm00001d036819
					Zm00001d039219	Zm00001d047181	Zm00001d036738
					Zm00001d051404	Zm00001d034183	Zm00001d036788
					Zm00001d042274	Zm00001d008233	Zm00001d036748
					Zm00001d013778	Zm00001d035876	Zm00001d036824
					Zm00001d037966	Zm00001d032505	Zm00001d036820
					Zm00001d017573	Zm00001d024858	Zm00001d036735
					Zm00001d044602	Zm00001d013358	Zm00001d036798
					Zm00001d025156	Zm00001d049956	Zm00001d036785
					Zm00001d042469	Zm00001d018440	Zm00001d036795
					Zm00001d037115	Zm00001d016452	Zm00001d036762
					Zm00001d047292	Zm00001d038877	Zm00001d036773
					Zm00001d045324	Zm00001d021137	Zm00001d036707
					Zm00001d047600	Zm00001d036240	Zm00001d036742
					Zm00001d011588	Zm00001d017772	Zm00001d036789
					Zm00001d028128	Zm00001d050501	Zm00001d036766
					Zm00001d005789	Zm00001d016347	Zm00001d036759
					Zm00001d006309	Zm00001d049042	Zm00001d036764
					Zm00001d037979	Zm00001d013787	Zm00001d036827
					Zm00001d005081	Zm00001d039522	Zm00001d036784
					Zm00001d009336	Zm00001d006183	Zm00001d036830
					Zm00001d022041	Zm00001d035829	Zm00001d036770
					ZemaCp055	Zm00001d037807	Zm00001d036765
					Zm00001d021170	Zm00001d026386	Zm00001d036767
					Zm00001d048505	Zm00001d029530	Zm00001d036751
					Zm00001d025740	Zm00001d045590	Zm00001d036749
					Zm00001d026111	Zm00001d022141	Zm00001d036833
					Zm00001d007202	Zm00001d009324	Zm00001d036710
					Zm00001d053144	Zm00001d021195	Zm00001d036778
					Zm00001d033935	Zm00001d044271	Zm00001d036718
					Zm00001d046456	Zm00001d028279	Zm00001d036760
					Zm00001d053070	Zm00001d026022	Zm00001d036796
					Zm00001d053732	Zm00001d019947	Zm00001d036737
					Zm00001d006176	Zm00001d038868	Zm00001d036727
					Zm00001d020684	Zm00001d013283	Zm00001d036775
					Zm00001d018042	Zm00001d042451	Zm00001d036782
					Zm00001d027509	Zm00001d041127	Zm00001d036755
					Zm00001d017415	Zm00001d029142	Zm00001d036761
					Zm00001d017729	Zm00001d006920	Zm00001d036772
					Zm00001d027633	Zm00001d008376	Zm00001d036807
					Zm00001d027688	Zm00001d006030	Zm00001d036726
					Zm00001d027893	Zm00001d015429	Zm00001d036714
					Zm00001d044724	Zm00001d049371	Zm00001d036736
					Zm00001d007038	Zm00001d031894	Zm00001d036797
					Zm00001d014500	Zm00001d048472	Zm00001d036776
					Zm00001d053399	Zm00001d047058	Zm00001d036814
					Zm00001d041991	Zm00001d030018	Zm00001d036799
					Zm00001d007821	Zm00001d042091	Zm00001d036733
					Zm00001d042084	Zm00001d024421	Zm00001d036717
					Zm00001d028676	Zm00001d047477	Zm00001d001403
					Zm00001d012918	Zm00001d012087	Zm00001d036728
					Zm00001d009731	Zm00001d003855	Zm00001d036716
					Zm00001d042615	Zm00001d046613	Zm00001d001407
					Zm00001d051135	Zm00001d034698	Zm00001d036832
					Zm00001d044619	Zm00001d049760	Zm00001d036721
					Zm00001d045695	Zm00001d027752	Zm00001d036752
					Zm00001d029818	Zm00001d024245	Zm00001d036747
					Zm00001d015174	Zm00001d033309	ENSRNA049476719
					Zm00001d011595	Zm00001d022386	Zm00001d036750
					Zm00001d003014	Zm00001d023264	Zm00001d036708
					Zm00001d053416	Zm00001d031212	Zm00001d036723
					Zm00001d021015	Zm00001d003685	Zm00001d036709
					Zm00001d047823	Zm00001d006090	Zm00001d036800
					Zm00001d041214	Zm00001d006307	Zm00001d036791
					Zm00001d032978	Zm00001d008245	Zm00001d036812
					Zm00001d003087	Zm00001d033472	Zm00001d036739
					Zm00001d019306	Zm00001d038440	Zm00001d036806
					Zm00001d013890	Zm00001d024759	Zm00001d036715
					Zm00001d039681	Zm00001d053969	Zm00001d036744
					Zm00001d047453	Zm00001d028143	Zm00001d036787
					Zm00001d012627	Zm00001d038849	Zm00001d036734
					Zm00001d025998	Zm00001d006681	Zm00001d036711
					Zm00001d037006	Zm00001d009424	Zm00001d036818
					Zm00001d009746	Zm00001d006497	Zm00001d001404
					Zm00001d031040	Zm00001d016822	Zm00001d036828
					Zm00001d049408	Zm00001d045179	ENSRNA049997411
					Zm00001d047732	Zm00001d032554	Zm00001d036743
					Zm00001d025822	Zm00001d050823	Zm00001d036769
					Zm00001d050125	Zm00001d053580	Zm00001d036771
					Zm00001d013896	Zm00001d016587	Zm00001d036720
					Zm00001d012607	Zm00001d010880	Zm00001d036783
					Zm00001d012978	Zm00001d034717	Zm00001d036801
[truncated: 1,129 more rows]

## Sheet: Supplementary Table 9
Supplementary Table 9. The 195 common candidate genes in co-expression clusters and scQTL regions
Gene name
Zm00001d028406
Zm00001d028417
Zm00001d028422
Zm00001d028425
Zm00001d028427
Zm00001d029887
Zm00001d029910
Zm00001d002243
Zm00001d002257
Zm00001d002258
Zm00001d002259
Zm00001d002282
Zm00001d002296
Zm00001d002256
Zm00001d002284
Zm00001d003124
Zm00001d003125
Zm00001d003127
Zm00001d003156
Zm00001d003157
Zm00001d003109
Zm00001d003123
Zm00001d003161
Zm00001d039452
Zm00001d039454
Zm00001d039456
Zm00001d039477
Zm00001d039488
Zm00001d039489
Zm00001d039518
Zm00001d039519
Zm00001d039521
Zm00001d039505
Zm00001d039522
Zm00001d039483
Zm00001d041456
Zm00001d041464
Zm00001d041480
Zm00001d041484
Zm00001d041471
Zm00001d041475
Zm00001d042287
Zm00001d042289
Zm00001d042308
Zm00001d042312
Zm00001d042302
Zm00001d042306
Zm00001d042451
Zm00001d042454
Zm00001d042468
Zm00001d042475
Zm00001d042479
Zm00001d042464
Zm00001d042469
Zm00001d043963
Zm00001d043970
Zm00001d052624
Zm00001d052295
Zm00001d052312
Zm00001d052294
Zm00001d052306
Zm00001d052307
Zm00001d052308
Zm00001d052310
Zm00001d052314
Zm00001d036709
Zm00001d036710
Zm00001d036714
Zm00001d036715
Zm00001d036742
Zm00001d036749
Zm00001d036750
Zm00001d036751
Zm00001d036759
Zm00001d036761
Zm00001d036775
Zm00001d036784
Zm00001d036795
Zm00001d036797
Zm00001d036830
Zm00001d036833
Zm00001d036707
Zm00001d036739
Zm00001d036760
Zm00001d036825
Zm00001d038436
Zm00001d038440
Zm00001d038449
Zm00001d038724
Zm00001d038730
Zm00001d038733
Zm00001d038737
Zm00001d038751
Zm00001d038753
Zm00001d038776
Zm00001d038779
Zm00001d038784
Zm00001d038792
Zm00001d038796
Zm00001d038807
Zm00001d038811
Zm00001d038815
Zm00001d038819
Zm00001d038745
Zm00001d038752
Zm00001d038754
Zm00001d038769
Zm00001d038777
Zm00001d038803
Zm00001d038805
Zm00001d038808
Zm00001d038812
Zm00001d038820
Zm00001d019165
Zm00001d019194
Zm00001d019195
Zm00001d009756
Zm00001d009761
Zm00001d009763
Zm00001d009780
Zm00001d009783
Zm00001d009813
Zm00001d009849
Zm00001d009850
Zm00001d009859
Zm00001d009876
Zm00001d009878
Zm00001d009912
Zm00001d009927
Zm00001d009938
Zm00001d009952
Zm00001d009774
Zm00001d009787
Zm00001d009810
Zm00001d009811
Zm00001d009848
Zm00001d009873
Zm00001d009930
Zm00001d009946
Zm00001d012127
Zm00001d047766
Zm00001d047769
Zm00001d047776
Zm00001d047781
Zm00001d047796
Zm00001d047799
Zm00001d047800
Zm00001d047802
Zm00001d047806
Zm00001d047746
Zm00001d047755
Zm00001d047774
Zm00001d047777
Zm00001d024521
Zm00001d024528
Zm00001d024533
Zm00001d024538
Zm00001d024540
Zm00001d024571
Zm00001d024588
Zm00001d024600
Zm00001d024606
Zm00001d024635
Zm00001d024672
Zm00001d024675
Zm00001d024679
Zm00001d024704
Zm00001d024757
Zm00001d024539
Zm00001d024624
Zm00001d024687
Zm00001d024702
Zm00001d024715
Zm00001d024762
Zm00001d024625
Zm00001d026350
Zm00001d026352
Zm00001d026379
Zm00001d026386
Zm00001d026394
Zm00001d026405
Zm00001d026435
Zm00001d026452
Zm00001d026472
Zm00001d026402
Zm00001d026426
Zm00001d026458
Zm00001d026479
Zm00001d026476
Zm00001d038432
Zm00001d009903
Zm00001d009941
Zm00001d009824
Zm00001d009866
Zm00001d047747
